# Supplementary material for: Lack of tetrodotoxin analogues and individual metabolomic profiling of the cryptic frog Colostethus imbricolus
Source: PLoS One. 2026 Apr 16;21(4):e0325877. doi: 10.1371/journal.pone.0325877 (PMC13086437; doi:10.1371/journal.pone.0325877)
Supplement: S4 Table — (CSV) [file pone.0325877.s005.csv]

SM	id	area	rt	mz_range:min	mz_range:max	charge	fragment_scans	alignment_scores:rate	alignment_scores:aligned_features_n	alignment_scores:align_extra_features	alignment_scores:weighted_distance_score	alignment_scores:mz_diff_ppm	alignment_scores:mz_diff	alignment_scores:rt_absolute_error	alignment_scores:ion_mobility_absolute_error	rt_range:min	rt_range:max	mz	intensity_range:min	intensity_range:max	height	feature_group	ion_identities:iin_id	ion_identities:ion_identities	ion_identities:list_size	ion_identities:neutral_mass	ion_identities:partner_row_ids	ion_identities:iin_relationship	ion_identities:consensus_formulas	ion_identities:simple_formulas	compound_db_identity:compound_db_identity	compound_db_identity:compound_name	compound_db_identity:compound_annotation_score	compound_db_identity:mol_formula	compound_db_identity:adduct	compound_db_identity:precursor_mz	compound_db_identity:mz_diff_ppm	compound_db_identity:mz_diff	compound_db_identity:neutral_mass	molecular_networking:net_cluster_id	molecular_networking:net_community_id	molecular_networking:edges	molecular_networking:net_cluster_size	molecular_networking:net_community_size	formulas:formulas	formulas:formula_mass	formulas:rdbe	formulas:mz_diff_ppm	formulas:mz_diff
SB-C18	9	1.86E+03	4	241.0007	241	1	0	1	6	5	0.936	4.17	0.001	0.1004	0	4	4	241	6.43E+02	9.89E+03	9.89E+03	13																							C2H8O13	239.9965	-1	1.95	0.00047
SB-C18	11	7.13E+02	4	151.031	151	1	0	0.333	2	6	0.933	2.9	0.00044	0.0819	0	4	4	151	4.49E+02	4.98E+03	4.98E+03																								C3H6N2O5	150.0277	2	2.52	0.00038
SB-C18	12	4.39E+03	4	100.024	100	1	2	0.833	5	0	0.931	12.38	0.00124	0.0077	0	4	4	100	4.71E+02	1.91E+04	1.91E+04	13																		1	389	0	1	1	C3H3N2O2	99.0195	3.5	-4.69	-0.00046
SB-C18	13	8.15E+02	4	259.0115	259	1	0	0.667	4	0	0.915	4.04	0.00105	0.112	0	4	4	259	1.34E+03	1.11E+04	1.11E+04																								C15H2N2O3	258.0065	16	0.92	0.00024
SB-C18	14	6.10E+01	4	286.9654	287		0	0.333	2	0	0.937	0.83	0.00024	0.129	0	4	4	287	1.08E+03	4.65E+03	4.65E+03																								C9H2O11	285.9597	9	1.81	0.00052
SB-C18	15	8.66E+02	4	198.9373	199		0	0.333	2	3	0.897	4.57	0.00091	0.0558	0	4	4	199	8.04E+02	8.66E+03	8.66E+03
SB-C18	16	3.53E+02	4	260.0096	260	1	0	0.667	4	2	0.848	9.1	0.00237	0.0431	0	4	4	260	8.07E+02	5.34E+03	5.34E+03																								C7H5N3O8	259.0077	7	-0.57	-0.00015
SB-C18	17	1.61E+03	4	187.0647	187	1	0	0.667	4	6	0.911	5.75	0.00108	0.0859	0	4	4	187	1.16E+03	9.79E+03	9.79E+03	13																							C4H12NO7	186.0614	-0.5	0.21	0.00004
SB-C18	18	4.55E+02	4	102.0188	102		0	0.333	2	4	0.948	2.91	0.0003	0.0782	0	4	4	102	6.99E+02	3.66E+03	3.66E+03
SB-C18	19	1.18E+03	4	130.0139	130	1	0	0.667	4	3	0.959	3.57	0.00046	0.0814	0	4	4	130	8.49E+02	8.03E+03	8.03E+03
SB-C18	20	1.11E+03	4	241.9983	242		0	0.5	3	1	0.95	0.99	0.00024	0.123	0	4	4	242	7.65E+02	8.15E+03	8.15E+03																								C5HN6O6	240.9958	8.5	-1.93	-0.00046
SB-C18	21	1.74E+03	4	219.9801	220	1	0	0.833	5	2	0.944	2.72	0.0006	0.0766	0	4	4	220	3.78E+02	8.78E+03	8.78E+03	13																							C6H3O9	218.9777	5.5	-0.32	-0.00007
SB-C18	22	3.56E+03	4	168.0473	168	1	0	0.833	5	0	0.974	1.61	0.00027	0.0772	0	4	4	168	5.12E+02	1.59E+04	1.59E+04	13																							C4H9NO6	167.043	1	2.6	0.00043
SB-C18	23	9.61E+03	4	200.9695	201	1	0	0.833	5	0	0.965	2.04	0.00041	0.042	0	4	4	201	5.05E+02	4.19E+04	4.19E+04	13																							N4O9	199.9665	3	-0.08	-0.00002
SB-C18	24	5.20E+03	4	110.006	110	1	0	1	6	0	0.952	7.48	0.00082	0.0722	0	4	4	110	5.10E+02	2.19E+04	2.19E+04	13
SB-C18	25	6.87E+03	4	105.0005	105	1	1	1	6	0	0.961	6.48	0.00068	0.0447	0	4	4	105	3.10E+02	2.80E+04	2.80E+04	13																		3	409	0	1	1	N4O3	103.997	3	-4.15	-0.00043
SB-C18	26	8.46E+02	4	115.0058	115	1	0	0.833	5	3	0.891	13.67	0.00157	0.0782	0	4	4	115	5.30E+02	5.06E+03	5.06E+03
SB-C18	27	3.09E+02	4	256.9757	257		0	0.333	2	2	0.959	1.69	0.00043	0.0015	0	4	4	257	1.29E+03	4.63E+03	4.63E+03																								C11N2O6	255.9756	13	-3.33	-0.00085
SB-C18	28	1.09E+04	4	128.0169	128	1	5	1	6	0	0.945	6.11	0.00078	0.0845	0	4	4	128	5.91E+02	4.28E+04	4.28E+04	13	0	[M+NH4]+	2	110	57;28													20	441	0	1	1	C4H3N2O3	127.0144	4.5	0.02	0
SB-C18	29	6.30E+03	4	146.0324	146	1	0	1	6	0	0.95	6.25	0.00091	0.0663	0	4	4	146	4.85E+02	2.57E+04	2.57E+04	13																							C9H5O2	145.029	7.5	-3.06	-0.00044
SB-C18	31	8.38E+02	4	111.0085	111	1	0	1	6	1	0.943	4.39	0.00049	0.165	0	4	4	111	4.99E+02	4.39E+03	4.39E+03																								C8N	110.0031	9.5	1.86	0.0002
SB-C18	32	4.22E+03	4	147.0302	147	1	0	1	6	1	0.935	7.31	0.00107	0.0911	0	4	4	147	5.07E+02	2.28E+04	2.28E+04	13
SB-C18	33	8.92E+02	4	106.9964	107	1	0	1	6	2	0.919	12.83	0.00137	0.1554	0	4	4	107	6.31E+02	5.48E+03	5.48E+03
SB-C18	34	8.05E+03	4	117.0371	117	1	4	1	6	0	0.941	7.7	0.0009	0.0703	0	4	4	117	3.53E+02	3.30E+04	3.30E+04	13																		9	459	0	1	1	C2H4N4O2	116.0334	3	-5.45	-0.00063
SB-C18	35	7.00E+02	4	127.1221	127		0	0.5	3	0	0.882	10.42	0.00133	0.0511	0	4	4	127	3.50E+02	4.37E+03	4.37E+03
SB-C18	36	1.96E+03	4	186.0632	186	1	0	1	6	1	0.931	6.56	0.00122	0.0775	0	4	4	186	6.79E+02	1.07E+04	1.07E+04	13																							C12H9O2	185.0603	8.5	-0.37	-0.00007
SB-C18	38	6.60E+02	4	112.0034	112	1	0	0.667	4	0	0.952	3.1	0.00035	0.0845	0	4	4	112	4.62E+02	4.44E+03	4.44E+03
SB-C18	39	4.15E+03	4	99.0275	99	1	0	0.833	5	0	0.961	2.21	0.00022	0.1111	0	4	4	99	4.82E+02	1.75E+04	1.75E+04	0																							C2H2N4O	98.0229	4	4.4	0.00043
SB-C18	40	5.75E+03	4	218.9789	219	1	0	0.833	5	0	0.95	2.7	0.00059	0.0649	0	4	4	219	6.11E+02	3.03E+04	3.03E+04	13																							H2N4O10	217.9771	2	-3.07	-0.00067
SB-C18	41	1.03E+02	4	286.957	287		0	0.333	2	0	0.957	0.43	0.00012	0.1009	0	4	4	287	1.40E+03	5.05E+03	5.05E+03																								C2N5O12	285.9544	5.5	-1.16	-0.00033
SB-C18	42	1.46E+03	4	82.0115	82		0	0.833	5	0	0.972	1.61	0.00013	0.1033	0	4	4	82	3.81E+02	7.22E+03	7.22E+03																								C3HN2O	81.0089	4.5	-11.78	-0.00095
SB-C18	43	1.32E+03	4	101.022	101	1	0	0.833	5	0	0.939	8.8	0.00089	0.1	0	4	4	101	4.64E+02	6.62E+03	6.62E+03	13																							C7H2N	100.0187	7.5	5.44	0.00054
SB-C18	45	1.66E+02	4	223.9876	224		0	0.333	2	6	0.976	0.53	0.00012	0.0402	0	4	4	224	8.75E+02	4.00E+03	4.00E+03																								C2HN5O8	222.9825	5	0.47	0.00011
SB-C18	46	3.07E+04	4	145.0315	145	1	6	1	6	1	0.952	5.25	0.00076	0.0511	0	4	4	145	7.13E+02	1.16E+05	1.16E+05	13																		45	381	0	1	1	C3H4N4O3	144.0283	4	-3.93	-0.00057
SB-C18	47	1.46E+03	4	145.1371	145	1	0	0.833	5	0	0.967	1.94	0.00028	0.0585	0	4	4	145	3.86E+02	7.42E+03	7.42E+03	13																							C3H18N3O3	144.1348	-3.5	-2	-0.00029
SB-C18	50	1.27E+03	4	118.0388	118	1	0	0.667	4	2	0.944	5.56	0.00066	0.0859	0	4	4	118	4.86E+02	7.70E+03	7.70E+03	13																							C6H3N3	117.0327	7	3.89	0.00046
SB-C18	51	3.71E+03	4	129.0175	129	1	0	1	6	0	0.961	5.77	0.00074	0.0503	0	4	4	129	4.93E+02	1.99E+04	1.99E+04	13
SB-C18	52	1.53E+03	4	220.978	221	1	0	0.833	5	1	0.923	3.88	0.00086	0.0969	0	4	4	221	1.37E+03	9.66E+03	9.66E+03																								C8N2O6	219.9756	10	-4.04	-0.00089
SB-C18	53	1.87E+04	4	127.019	127	1	3	1	6	0	0.951	6.08	0.00077	0.0718	0	4	4	127	5.26E+02	7.21E+04	7.21E+04	13																		18	507	0	1	1	C3H2N4O2	126.0178	5	-2.22	-0.00028
SB-C18	54	9.78E+02	4	106.001	106	1	0	1	6	0	0.918	14.26	0.00151	0.1274	0	4	4	106	3.91E+02	5.25E+03	5.25E+03																								C6HO2	104.9977	6.5	-1.97	-0.00021
SB-C18	57	3.13E+03	4	202.9697	203	1	0	0.833	5	0	0.861	8.77	0.00178	0.1517	0	4	4	203	4.33E+02	1.60E+04	1.60E+04	13	0	[2M+H-H2O]+	2	110	57;28
SB-C18	58	8.65E+03	4	185.0599	185	1	2	1	6	0	0.932	7.53	0.00139	0.0773	0	4	4	185	6.62E+02	4.30E+04	4.30E+04	13																		74	435	0	1	1	C6H8N4O3	184.0596	5	-3.48	-0.00064
SB-C18	60	1.49E+03	4	119.0344	119	1	0	1	6	2	0.833	29.45	0.00351	0.14	0	4	4	119	5.73E+02	7.01E+03	7.01E+03	13																							C7H4NO	118.0293	6.5	6.59	0.00078
SB-C18	61	2.87E+03	4	216.9468	217		0	0.667	4	1	0.913	3.2	0.00069	0.1842	0	4	4	217	6.64E+02	1.50E+04	1.50E+04	13
SB-C18	64	1.50E+02	4	261.0108	261		0	0.333	2	3	0.918	1.7	0.00044	0.1279	0	4	4	261	9.80E+02	5.34E+03	5.34E+03																								C8H6NO9	260.0043	6.5	1.64	0.00043
SB-C18	68	7.04E+02	4	182.9598	183	1	0	0.333	2	5	0.943	0.88	0.00016	0.133	0	4	4	183	8.82E+02	7.34E+03	7.34E+03
SB-C18	71	2.24E+03	4	86.9908	87	1	0	0.833	5	0	0.971	2.45	0.00021	0.083	0	4	4	87	4.70E+02	9.59E+03	9.59E+03	0																							C2NO3	85.9878	3.5	-10.17	-0.00087
SB-C18	72	2.49E+02	4	243.0016	243	1	0	0.667	4	1	0.838	9.33	0.00227	0.1806	0	4	4	243	1.20E+03	5.82E+03	5.82E+03																								C11H2N2O5	241.9964	12	-1.88	-0.00046
SB-C18	74	1.90E+02	4	260.0109	260		0	0.333	2	4	0.791	8.09	0.0021	0.0393	0	4	4	260	1.11E+03	5.34E+03	5.34E+03																								C5H3N6O7	259.0063	7.5	-0.59	-0.00015
SB-C18	77	2.11E+03	4	125.9835	126		0	1	6	0	0.947	7.34	0.00093	0.0565	0	4	4	126	4.46E+02	1.12E+04	1.12E+04	13
SB-C18	80	1.25E+02	3.96	261.0084	261		0	0.5	3	2	0.894	3.51	0.00092	0.1214	0	4	4	261	7.80E+02	5.34E+03	5.34E+03																								C11H4N2O6	260.0069	11	-2.34	-0.00061
SB-C18	83	1.12E+03	4	143.9959	144	1	0	1	6	1	0.913	7.28	0.00105	0.1479	0	4	4	144	9.24E+02	6.83E+03	6.83E+03
SB-C18	84	3.69E+03	4	102.9683	103		1	1	6	0	0.941	8.58	0.00088	0.1274	0	4	4	103	5.13E+02	1.94E+04	1.94E+04	13																		2	494	0	1	1
SB-C18	85	6.17E+03	4	142.9995	143	1	2	1	6	0	0.928	7.68	0.0011	0.0618	0	4	4	143	5.81E+02	2.83E+04	2.83E+04	13																		41	394	0	1	1
SB-C18	87	1.45E+03	4	84.9578	85		0	0.833	5	0	0.969	3.42	0.00029	0.0882	0	4	4	85	3.73E+02	7.52E+03	7.52E+03
SB-C18	88	3.52E+02	4	214.9158	215		0	0.5	3	0	0.91	3.62	0.00078	0.108	0	4	4	215	1.06E+03	5.31E+03	5.31E+03
SB-C18	89	7.10E+02	4	241.0012	241		0	0.667	4	7	0.945	2.96	0.00071	0.047	0	4	4	241	6.05E+02	1.10E+04	1.10E+04																								C2H8O13	239.9965	-1	2.42	0.00058
SB-C18	91	2.30E+03	4	201.9708	202	1	0	0.5	3	4	0.928	3.46	0.0007	0.0638	0	4	4	202	3.83E+02	1.32E+04	1.32E+04	13																							C6HO8	200.9671	6.5	1.68	0.00034
SB-C18	93	1.45E+03	4	120.9785	121		0	0.5	3	4	0.927	5.89	0.00071	0.0826	0	4	4	121	4.00E+02	8.17E+03	8.17E+03	13
SB-C18	97	2.25E+03	4	161.0092	161		0	0.333	2	7	0.95	1.28	0.00021	0.0982	0	4	4	161	6.44E+02	1.06E+04	1.06E+04																								C11N2	160.0062	13	-1.01	-0.00016
SB-C18	104	6.51E+02	4	147.216	147		0	0.833	5	0	0.984	1.84	0.00027	0.0133	0	4	4	147	3.85E+02	5.35E+03	5.35E+03	3
SB-C18	105	1.32E+04	4	147.1088	147	1	5	1	6	4	0.963	5.14	0.00076	0.0204	0	4	4	147	1.56E+03	9.41E+04	9.41E+04	3	1	[M+NH4]+	2	129	109;105													49	388	0	1	1	C6H14N2O2	146.1055	1	0.52	0.00008
SB-C18	106	1.70E+03	4	110.0668	110	1	1	1	6	1	0.937	10.05	0.00111	0.0231	0	4	4	110	5.50E+02	1.31E+04	1.31E+04	3																		4	484	0	1	1	C5H7N3	109.064	4	-2	-0.00022
SB-C18	109	7.33E+03	4	130.0816	130	1	3	1	6	4	0.955	6.16	0.0008	0.0293	0	4	4	130	5.20E+02	6.63E+04	6.63E+04	3	1	[M+H]+	2	129	109;105													21	511	0	1	1	C6H11NO2	129.079	2	0.56	0.00007
SB-C18	110	2.13E+03	4	156.0741	156	1	1	1	6	3	0.97	3.21	0.0005	0.0218	0	4	4	156	3.46E+02	1.73E+04	1.73E+04	3																		60	532	0	1	1	C6H9N3O2	155.0695	4	-2.8	-0.00043
SB-C18	113	7.52E+01	4	299.0377	299		0	0.333	2	0	0.987	0.35	0.00011	0.01	0	4	4	299	1.26E+03	3.54E+03	3.54E+03																								C15H8NO6	298.0352	12.5	0.27	0.00008
SB-C18	114	2.54E+02	4	133.0949	133		0	0.5	3	0	0.931	7	0.00093	0.0284	0	4	4	133	4.59E+02	6.06E+03	6.06E+03																								C5H12N2O2	132.0899	1	-2.3	-0.0003
SB-C18	116	4.12E+02	4	215.0832	215		0	0.5	3	0	0.95	2.57	0.00055	0.0173	0	4	4	215	5.79E+02	5.71E+03	5.71E+03																								C5H14N2O7	214.0801	0	1.87	0.0004
SB-C18	120	7.36E+02	4	116.0683	116		0	0.333	2	3	0.96	0.59	0.00007	0.1061	0	4	4	116	7.60E+02	9.89E+03	9.89E+03																								C5H9NO2	115.0633	2	-2.21	-0.00025
SB-C18	123	2.31E+02	4	175.1172	175		0	0.5	3	4	0.959	1.52	0.00027	0.0918	0	4	5	175	7.01E+02	1.34E+04	1.34E+04																								C6H14N4O2	174.1117	2	2.03	0.00035
SB-C18	126	8.47E+02	4	169.0896	169		0	0.667	4	1	0.894	5.83	0.00099	0.1691	0	4	4	169	8.56E+02	5.94E+03	5.94E+03																								C3H12N4O4	168.0859	0	3.35	0.00056
SB-C18	127	4.13E+02	4	175.113	175		0	0.333	2	6	0.92	3.78	0.00066	0.0561	0	4	5	175	2.46E+03	1.34E+04	1.34E+04																								C6H14N4O2	174.1117	2	-3.15	-0.00055
SB-C18	138	2.54E+02	4	191.0714	191		0	0.5	3	0	0.912	3.37	0.00064	0.1708	0	4	4	191	6.76E+02	1.03E+04	1.03E+04										208/10-Epibatidine: [M+H-H2O]+: 0.261	208/10-Epibatidine	0.261	C11H13N2Cl	[M+H-H2O]+	191	15.47	0.00296	208						C4H14O8	190.0689	-2	1.31	0.00025
SB-C18	142	2.11E+03	4	227.1089	227	1	0	0.333	2	7	0.649	12.58	0.00286	0.2652	0	4	4	227	5.06E+02	2.22E+04	2.22E+04	3																							C9H14N4O3	226.1066	5	0.25	0.00006
SB-C18	144	1.06E+03	4	242.9201	243		0	0.5	3	0	0.801	7.69	0.00187	0.2102	0	4	4	243	2.16E+03	1.59E+04	1.59E+04
SB-C18	146	6.77E+03	4	130.0816	130		0	0.667	4	6	0.903	4.41	0.00057	0.1694	0	4	4	130	6.56E+02	7.10E+04	7.10E+04																								C6H11NO2	129.079	2	-0.59	-0.00008
SB-C18	150	2.29E+02	4	223.0198	223		0	0.333	2	1	0.782	6.86	0.00153	0.2376	0	4	4	223	2.21E+03	1.36E+04	1.36E+04																								C10H6O6	222.0164	8	0.76	0.00017
SB-C18	153	1.15E+03	4	206.8812	207	1	3	0.5	3	9	0.79	12.7	0.00263	0.132	0	4	4	207	2.03E+03	1.32E+04	1.32E+04																			86	534	0	1	1
SB-C18	154	1.27E+02	4	394.8668	395		0	0.333	2	0	0.732	5.27	0.00208	0.2349	0	4	4	395	1.85E+03	9.05E+03	9.05E+03
SB-C18	157	7.08E+02	4	290.8442	291		0	0.333	2	3	0.704	10.6	0.00308	0.0236	0	4	4	291	2.07E+03	2.16E+04	2.16E+04
SB-C18	160	1.90E+03	4	156.0742	156		0	0.5	3	8	0.782	16.4	0.00256	0.1216	0	4	4	156	1.03E+03	1.67E+04	1.67E+04																								C6H9N3O2	155.0695	4	-3.77	-0.00059
SB-C18	163	2.13E+02	4	226.9487	227		0	0.5	3	3	0.837	7.99	0.00181	0.0626	0	4	4	227	7.50E+02	6.67E+03	6.67E+03																								H2O14	225.9445	0	-4.18	-0.00094
SB-C18	164	6.47E+02	4	190.9072	191		0	0.333	2	4	0.762	9.01	0.00172	0.2449	0	4	4	191	3.16E+03	1.05E+04	1.05E+04
SB-C18	167	5.31E+02	4.35	276.8652	277	1	0	0.5	3	6	0.865	6.08	0.00168	0.1109	0	4	4	277	1.84E+03	9.05E+03	9.05E+03
SB-C18	168	1.16E+04	4	147.1088	147	1	0	0.667	4	7	0.835	6.68	0.00098	0.3841	0	4	5	147	1.43E+03	1.00E+05	1.00E+05																								C6H14N2O2	146.1055	1	0.07	0.00001
SB-C18	174	1.09E+02	4	174.932	175		0	0.5	3	1	0.854	9.73	0.0017	0.0602	0	4	4	175	9.98E+02	4.91E+03	4.91E+03
SB-C18	178	1.46E+02	4	260.8905	261	1	0	0.667	4	3	0.937	2.38	0.00062	0.1086	0	4	4	261	9.93E+02	4.26E+03	4.26E+03
SB-C18	179	1.02E+03	4	124.9166	125	1	0	0.833	5	1	0.932	6.59	0.00082	0.1106	0	4	4	125	6.90E+02	6.39E+03	6.39E+03
SB-C18	180	8.91E+02	4	207.0457	207		0	0.333	2	3	0.879	4.52	0.00094	0.1051	0	4	4	207	2.68E+03	1.49E+04	1.49E+04																								C7H10O7	206.0427	3	0.67	0.00014
SB-C18	185	5.52E+02	4	38.9596	39		0	0.667	4	0	0.963	8.51	0.00033	0.0964	0	4	5	39	3.51E+02	3.61E+03	3.61E+03
SB-C18	189	3.46E+03	4	258.8971	259		1	0.333	2	0	0.9	3.6	0.00093	0.0415	0	4	4	259	2.47E+03	2.53E+04	2.53E+04																			114	439	0	1	1
SB-C18	191	1.35E+02	4	226.9452	227		0	0.333	2	4	0.973	0.58	0.00013	0.0483	0	4	4	227	6.80E+02	5.88E+03	5.88E+03
SB-C18	192	6.10E+02	4	189.1587	189		0	0.5	3	5	0.816	13.87	0.00262	0.0731	0	4	4	189	1.34E+03	9.26E+03	9.26E+03																								C9H20N2O2	188.1525	1	-1.32	-0.00025
SB-C18	193	6.71E+03	4	122.9201	123	1	4	0.833	5	0	0.951	3.41	0.00042	0.1224	0	4	5	123	4.96E+02	3.42E+04	3.42E+04																			14	528	0	1	1
SB-C18	198	2.24E+02	4	212.8491	213		0	0.333	2	0	0.708	14.56	0.0031	0.0057	0	4	4	213	7.00E+02	4.83E+03	4.83E+03
SB-C18	202	4.04E+02	4	181.9563	182		0	0.333	2	0	0.963	2.15	0.00039	0.0022	0	4	5	182	4.85E+02	7.51E+03	7.51E+03
SB-C18	208	4.53E+02	4	151.9472	152		1	0.333	2	0	0.918	4.59	0.0007	0.0519	0	4	5	152	4.87E+02	9.71E+03	9.71E+03																			53	535	0	1	1
SB-C18	209	9.01E+02	4	112.8901	113	1	0	0.5	3	0	0.975	2.26	0.00026	0.0169	0	4	5	113	5.42E+02	1.81E+04	1.81E+04
SB-C18	214	4.31E+02	4	207.0098	207		0	0.333	2	1	0.978	0.36	0.00007	0.048	0	4	5	207	1.59E+03	1.49E+04	1.49E+04																								C5N7O3	206.0063	9.5	-2.47	-0.00051
SB-C18	217	7.09E+02	4	222.9865	223		0	0.5	3	1	0.909	4.42	0.00098	0.0542	0	4	5	223	5.95E+03	2.35E+04	2.35E+04																								C9H2O7	221.9801	9	1.18	0.00026
SB-C18	222	4.65E+02	5	175.1126	175		0	0.333	2	3	0.79	11.47	0.00201	0.07	0	4	5	175	6.62E+02	1.45E+04	1.45E+04																								CH14N6O4	174.1077	-2	3.4	0.00059
SB-C18	227	4.14E+02	5	214.0474	214		0	0.333	2	0	0.8	9.39	0.00201	0.0364	0	4	5	214	6.57E+02	6.37E+03	6.37E+03																								H11N3O10	213.0444	-3	-0.41	-0.00009
SB-C18	232	1.63E+02	5	203.0476	203		0	0.333	2	0	0.815	7.47	0.00152	0.138	0	4	5	203	6.72E+02	4.09E+03	4.09E+03																								C2H4N9O3	202.0437	5.5	-0.26	-0.00005
SB-C18	234	9.80E+02	5	131.0461	131	1	0	0.833	5	0	0.712	39.91	0.00523	0.0996	0	4	5	131	1.12E+03	1.05E+04	1.05E+04																								C7H4N3	130.0405	7.5	-1.04	-0.00014
SB-C18	238	5.01E+01	5	174.1059	174		0	0.333	2	0	0.692	18.13	0.00316	0.0394	0	5	5	174	5.32E+02	3.56E+03	3.56E+03																								C3H15N3O5	173.1012	-2	1.26	0.00022
SB-C18	239	3.81E+02	5	149.0568	149		0	0.333	2	0	0.819	12.89	0.00192	0.0041	0	4	4.61	149	2.09E+03	7.95E+03	7.95E+03																								C9H8O2	148.0524	6	0.9	0.00013
SB-C18	240	5.04E+02	5	296.0573	296		0	0.333	2	0	0.645	11.64	0.00345	0.1012	0	4	5	296	2.56E+03	2.30E+04	2.30E+04																								C7HN15	295.0539	15	-0.61	-0.00018
SB-C18	243	1.06E+04	5	183.1033	183		0	0.333	2	0	0.685	18.24	0.00334	0.0046	0	4	5	183	6.13E+02	2.40E+05	2.40E+05																								C4H14N4O4	182.1015	0	-1.91	-0.00035
SB-C18	246	4.56E+03	5	147.0678	147		3	0.333	2	3	0.692	20.81	0.00306	0.0671	0	4	5	147	2.61E+03	8.65E+04	8.65E+04																			48	431	0	1	1	H10N4O5	146.0651	-2	1.88	0.00027
SB-C18	252	2.83E+03	5	147.0739	147		0	0.5	3	1	0.785	15.09	0.00222	0.1479	0	5	5	147	6.31E+02	5.78E+04	5.78E+04																								C3H8N5O2	146.0678	2.5	-3.29	-0.00048
SB-C18	256	1.22E+03	5	120.0611	120		0	0.5	3	0	0.845	16.25	0.00195	0.062	0	4	5	120	1.09E+03	1.83E+04	1.83E+04																								C2H7N4O2	119.0569	1.5	0.92	0.00011
SB-C18	257	5.96E+02	5	90.0524	90		0	0.333	2	5	0.982	0.31	0.00003	0.0502	0	5	5	90	1.13E+03	1.40E+04	1.40E+04																								CH5N4O	89.0463	1.5	0.46	0.00004
SB-C18	260	4.90E+02	5	189.1196	189		0	0.667	4	1	0.922	5.76	0.00109	0.0544	0	5	5	189	9.22E+02	5.23E+03	5.23E+03	12																							C6H14N5O2	188.1148	2.5	-2.19	-0.00041
SB-C18	261	1.54E+03	5	132.316	132		0	0.333	2	0	0.976	1.76	0.00023	0.0058	0	5	5	132	1.23E+03	2.95E+04	2.95E+04	12
SB-C18	263	8.15E+03	5	132.1736	132	1	0	0.667	4	0	0.937	6.63	0.00088	0.0311	0	5	5	132	4.20E+02	1.27E+05	1.27E+05	12
SB-C18	264	3.92E+03	5	132.2101	132	1	0	0.667	4	0	0.914	10.5	0.00139	0.0311	0	5	5	132	4.15E+02	6.31E+04	6.31E+04	12
SB-C18	265	1.91E+03	5	114.0629	114		1	0.667	4	1	0.797	23.68	0.0027	0.2596	0	4	5	114	5.36E+02	2.71E+04	2.71E+04																			7	455	0	1	1	C4H7N3O	113.0589	3	-4.32	-0.00049
SB-C18	266	1.70E+03	5	132.2412	132		0	0.333	2	0	0.902	7.16	0.00095	0.0284	0	5	5	132	3.75E+03	3.88E+04	3.88E+04																								C5H29N3	131.2362	-7	1.48	0.00019
SB-C18	267	1.31E+05	5	132.0713	132	1	12	0.667	4	0	0.941	6.37	0.00084	0.0232	0	5	5	132	1.15E+04	1.79E+06	1.79E+06	12																		24	474	0	1	1	C2H7N6O	131.0681	2.5	-0.66	-0.00009
SB-C18	271	1.38E+03	5	132.2852	132		0	0.5	3	0	0.932	5.93	0.00078	0.0232	0	5	5	132	1.50E+03	2.75E+04	2.75E+04	12																							C4H37NO2	131.2824	-13	1.82	0.00024
SB-C18	272	6.94E+02	5	134.073	134		0	0.5	3	1	0.692	26.77	0.00359	0.0467	0	5	5	134	1.66E+03	1.16E+04	1.16E+04	12																							C3H9N4O2	133.0726	1.5	-0.58	-0.00008
SB-C18	274	1.86E+03	5	263.1403	263		0	0.333	2	0	0.816	6.89	0.00181	0.0456	0	5	5	263	1.39E+03	4.01E+04	4.01E+04	12																							C6H16N9O3	262.1376	3.5	-0.78	-0.00021
SB-C18	276	5.73E+02	5	115.0526	115		0	0.5	3	0	0.89	10.05	0.00116	0.0538	0	5	5	115	9.73E+02	8.16E+03	8.16E+03
SB-C18	277	2.80E+03	5	146.1109	146		1	0.333	2	1	0.771	13.17	0.00193	0.1568	0	4	5	146	7.97E+02	5.73E+04	5.73E+04																			47	518	0	1	1	C4H17O5	145.1076	-3.5	3.19	0.00046
SB-C18	278	6.04E+02	5	154.0558	154		0	0.5	3	1	0.936	4.74	0.00073	0.0398	0	5	5	154	5.50E+02	1.39E+04	1.39E+04																								CH7N5O4	153.0498	1	3.75	0.00057
SB-C18	279	1.16E+03	5	365.1014	365		0	0.333	2	1	0.968	0.74	0.00027	0.0227	0	5	5	365	1.91E+03	4.71E+04	4.71E+04																								C24H14NO3	364.0974	18.5	0.49	0.00018
SB-C18	282	7.83E+02	5	90.0512	90		0	0.833	5	2	0.957	4.67	0.00042	0.121	0	5	5	90	7.80E+02	2.11E+04	2.11E+04																								C3H7NO2	89.0477	1	-5.23	-0.00047
SB-C18	290	1.84E+02	5	158.1122	158		0	0.333	2	0	0.918	5.02	0.00079	0.023	0	5	5	158	5.12E+02	2.36E+04	2.36E+04																								C5H17O5	157.1076	-2.5	2.2	0.00034
SB-C18	291	1.74E+02	5	156.0723	156		0	0.333	2	3	0.956	1.74	0.00027	0.0585	0	4	5	156	9.23E+02	7.55E+03	7.55E+03																								C4H7N6O	155.0681	4.5	4.31	0.00067
SB-C18	296	1.64E+03	5	112.0452	112		3	0.5	3	9	0.955	4.3	0.00048	0.0402	0	5	5	112	9.71E+02	2.43E+04	2.43E+04										222/4A-N-Methylepibatidine: [M+2H]+2: 0.254	222/4A-N-Methylepibatidine	0.254	C12H15N2Cl	[M+2H]+2	112	-26.62	-0.00298	222	5	546	0	1	1	C4H5N3O	111.0433	4	-0.51	-0.00006
SB-C18	297	2.15E+03	5	118.1769	118	1	0	0.667	4	4	0.963	5.22	0.00062	0.0027	0	5	5	118	4.28E+02	1.62E+04	1.62E+04	45
SB-C18	298	4.10E+04	5	118.0833	118		8	0.5	3	5	0.984	1.97	0.00023	0.0017	0	5	5	118	8.07E+02	3.46E+05	3.46E+05	45																		11	379	0	1	1	C3H9N4O	117.0776	1.5	4.78	0.00056
SB-C18	300	8.33E+02	5	118.211	118		0	0.667	4	5	0.949	6.41	0.00076	0.0124	0	5	5	118	3.87E+02	8.44E+03	8.44E+03	45																							C3H25N4	117.2079	-6.5	3.12	0.00037
SB-C18	303	8.35E+03	5	148.054	148		7	0.5	3	6	0.817	11.07	0.00164	0.2542	0	4	5	148	2.00E+03	9.96E+04	9.96E+04																			50	449	0	1	1	C2H11O7	147.0505	-2.5	2.77	0.00041
SB-C18	304	9.02E+02	5	144.0614	144	1	0	0.833	5	1	0.865	12.74	0.00183	0.1233	0	5	5	144	1.20E+03	1.16E+04	1.16E+04	45																							C6H9NO3	143.0582	3	-1.04	-0.00015
SB-C18	305	1.19E+03	5	198.0824	198		0	0.5	3	1	0.839	8.85	0.00175	0.0717	0	5	5	198	1.06E+03	3.27E+04	3.27E+04																								C8H11N3O3	197.08	5	-0.94	-0.00019
SB-C18	306	1.07E+03	5	235.1607	235		0	0.5	3	0	0.967	1.35	0.00032	0.0424	0	5	5	235	6.94E+02	1.10E+04	1.10E+04																								C8H20N5O3	234.1566	1.5	2.29	0.00054
SB-C18	308	1.96E+02	5	282.0456	282		0	0.5	3	0	0.897	4.68	0.00132	0.0608	0	5	5	282	6.38E+02	7.43E+03	7.43E+03																								C9H7N5O6	281.0396	9	2.09	0.00059
SB-C18	309	1.11E+02	5	382.0823	382		0	0.333	2	0	0.868	3.67	0.0014	0.0032	0	5	5	382	5.02E+02	9.87E+03	9.87E+03																								C9H19NO15	381.0755	1	0.69	0.00026
SB-C18	310	9.34E+02	5	244.0863	244		0	0.5	3	1	0.686	14.71	0.00359	0.1413	0	5	5	244	2.92E+02	2.02E+04	2.02E+04																								C7H11N6O4	243.0842	5.5	-1.84	-0.00045
SB-C18	313	2.27E+02	5	458.1802	458		0	0.333	2	0	0.747	5.75	0.00263	0.0203	0	5	5	458	1.21E+03	1.02E+04	1.02E+04																								C14H33O16	457.1769	-1.5	0.29	0.00013
SB-C18	314	1.24E+03	5	381.0751	381		0	0.5	3	0	0.865	3.3	0.00126	0.1604	0	5	5	381	1.72E+03	5.42E+04	5.42E+04																								H20N4O19	380.0722	-7	-0.44	-0.00017
SB-C18	317	1.12E+03	5	116.1639	116		0	1	6	0	0.852	25.61	0.00298	0.0128	0	5	5	116	3.49E+02	9.63E+03	9.63E+03	68
SB-C18	318	2.22E+04	5	116.0678	116	1	6	0.667	4	2	0.981	2.92	0.00034	0.0077	0	5	5	116	6.81E+02	1.99E+05	1.99E+05	68																		8	472	0	1	1	C5H9NO2	115.0633	2	-4.08	-0.00047
SB-C18	323	1.17E+03	5	70.0639	70		0	0.667	4	0	0.954	9.14	0.00064	0.0425	0	5	5	70	5.97E+02	1.17E+04	1.17E+04																								C4H7N	69.0579	2	0.27	0.00002
SB-C18	325	2.70E+02	5	148.0586	148		0	0.833	5	4	0.837	12.57	0.00186	0.1454	0	5	5	148	1.41E+03	5.29E+04	5.29E+04																								C5H9NO4	147.0532	2	-3.95	-0.00058
SB-C18	327	7.04E+03	5	133.0746	133		3	0.333	2	0	0.657	19.04	0.00253	0.3377	0	5	5	133	1.17E+03	6.90E+04	6.90E+04																			30	380	0	1	1
SB-C18	328	3.11E+02	5	129.0997	129		0	0.333	2	2	0.738	20.95	0.0027	0.0264	0	5	5	129	6.37E+02	5.70E+03	5.70E+03																								C6H12N2O	128.095	2	0.72	0.00009
SB-C18	334	8.90E+03	5	140.1034	140		0	0.333	2	0	0.907	6.77	0.00095	0.0119	0	5	5	140	1.11E+03	3.23E+05	3.23E+05																								C8H13NO	139.0997	3	-3.43	-0.00048
SB-C18	340	8.30E+02	5	112.9977	113		0	0.5	3	0	0.973	2.68	0.0003	0.0324	0	5	5	113	6.13E+02	4.59E+03	4.59E+03
SB-C18	344	1.00E+03	5	188.1239	188		0	0.667	4	0	0.875	6.86	0.00129	0.2622	0	5	5	188	6.53E+02	9.00E+03	9.00E+03																								C7H15N4O2	187.1195	2.5	1.37	0.00026
SB-C18	345	8.75E+02	5	173.0888	173	1	0	0.333	2	6	0.864	1.9	0.00033	0.3349	0	5	5	173	4.53E+02	1.06E+04	1.06E+04																								C5H10N5O2	172.0835	3.5	3.78	0.00065
SB-C18	348	2.47E+03	5	138.0523	138		0	0.333	2	1	0.902	1.32	0.00018	0.2585	0	4.77	5	138	1.70E+03	4.39E+04	4.39E+04																								C3H3N7	137.045	6	-1.45	-0.0002
SB-C18	350	6.62E+02	5	140.209	140		0	0.5	3	0	0.803	14.2	0.00199	0.2012	0	5	5	140	4.21E+02	5.52E+03	5.52E+03																								C6H25N3	139.2049	-4	-3.48	-0.00048
SB-C18	351	7.42E+01	5	178.0824	178		0	0.333	2	1	0.91	0.31	0.00005	0.2704	0	5	5	178	1.27E+03	5.85E+03	5.85E+03																								C6H7N7	177.0763	7	-1.07	-0.00019
SB-C18	352	2.23E+03	5	196.0963	196		0	0.333	2	0	0.924	2.2	0.00043	0.1141	0	5	5	196	6.80E+02	1.01E+04	1.01E+04																								C10H13NO3	195.0895	5	-1.75	-0.00034
SB-C18	353	2.10E+03	5	268.0482	268		0	0.5	3	1	0.978	0.9	0.00024	0.0271	0	5	5	268	5.65E+02	2.06E+04	2.06E+04																								C19H7O2	267.0446	16.5	-1.21	-0.00032
SB-C18	356	1.95E+03	5	127.0292	127		0	0.667	4	1	0.916	12.38	0.00157	0.0394	0	5	5	127	5.92E+02	2.03E+04	2.03E+04	28
SB-C18	362	7.14E+03	5	130.0432	130		0	0.333	2	6	0.774	12.47	0.00162	0.2366	0	5	5	130	9.34E+02	2.02E+05	2.02E+05																								C2H9O6	129.0399	-1.5	2.55	0.00033
SB-C18	363	4.57E+02	5	236.1462	236		0	0.333	2	1	0.948	0.68	0.00016	0.117	0	5	5	236	5.16E+02	7.10E+03	7.10E+03																								C8H19N4O4	235.1406	1.5	-0.8	-0.00019
SB-C18	364	2.20E+03	5	146.0907	146		0	0.667	4	2	0.92	8.49	0.00124	0.033	0	5	5	146	2.20E+03	2.56E+04	2.56E+04	28																							C7H13O3	145.0865	1.5	6.47	0.00094
SB-C18	365	2.08E+02	5	497.1375	497		0	0.5	3	0	0.735	7.85	0.0039	0.0676	0	5	5	497	7.19E+02	1.59E+04	1.59E+04	28																							C9H28N4O19	496.1348	-2	0.11	0.00005
SB-C18	367	5.14E+03	5	186.102	186	1	4	0.667	4	1	0.973	1.79	0.00033	0.0233	0	5	5	186	1.19E+03	4.88E+04	4.88E+04	28									151A-Unclass: [M+Cl]-: 0.994	151A-Unclass	0.994	C10H17N	[M+Cl]-	186	-0.13	-0.00002	151	75	430	0	1	1	H11N9O3	185.0985	0	-1.54	-0.00029
SB-C18	368	2.16E+04	5	230.0913	230		0	0.333	2	5	0.963	1.59	0.00037	0.0078	0	5	5	230	1.05E+03	2.19E+05	2.19E+05										191G-Unclass: [M+K]+: 0.655	191G-Unclass	0.655	C12H17NO	[M+K]+	230	6	0.00138	191						H5N16	229.0883	6.5	-0.15	-0.00003
SB-C18	369	9.26E+02	5	230.2242	230		0	0.667	4	0	0.968	2.25	0.00052	0.0081	0	5	5	230	4.40E+02	1.06E+04	1.06E+04	28									247B-5,6,8-I: [M+H-H2O]+: 0.744	247B-5,6,8-I	0.744	C17H29N	[M+H-H2O]+	230	4.45	0.00102	247.23						C3H29N6O5	229.2199	-7.5	2.25	0.00052
SB-C18	370	1.25E+02	5	343.1576	343		0	0.333	2	0	0.892	3.24	0.00111	0.0128	0	5	5	343	6.03E+02	5.21E+03	5.21E+03																								C13H16N11O	342.1539	11.5	-0.21	-0.00007
SB-C18	372	2.78E+03	5	459.1796	459	1	1	0.667	4	0	0.812	5.89	0.0027	0.1358	0	5	5	459	1.29E+03	6.65E+04	6.65E+04																			174	410	0	1	1	C4H34N4O20	458.1766	-10	0.13	0.00006
SB-C18	377	1.06E+03	5	232.09	232		0	0.5	3	0	0.94	3.14	0.00073	0.0119	0	5	5	232	1.28E+03	1.23E+04	1.23E+04	28																							C8H13N3O5	231.0855	4	1.37	0.00032
SB-C18	378	2.63E+02	5	134.0256	134		0	0.333	2	0	0.861	10.75	0.00144	0.0129	0	5	5	134	8.73E+02	8.78E+03	8.78E+03
SB-C18	382	6.50E+01	5	185.1201	185		0	0.333	2	1	0.911	3.26	0.0006	0.1025	0	5	5	185	5.09E+02	3.55E+03	3.55E+03																								C4H16N4O4	184.1172	-1	-2.63	-0.00048
SB-C18	383	6.04E+02	5	332.5604	333		0	0.667	4	1	0.856	7.19	0.00239	0.0534	0	5	5	333	1.38E+03	7.72E+03	7.72E+03																								C3H67N14O2	331.5571	-22.5	-0.56	-0.00019
SB-C18	384	6.57E+01	5	128.0689	128		0	0.333	2	0	0.77	18.6	0.00238	0.021	0	5	5	128	6.73E+02	3.26E+03	3.26E+03																								C6H9NO2	127.0633	3	5.95	0.00076
SB-C18	391	3.43E+02	5	123.0518	123	1	0	1	6	0	0.889	18.18	0.00224	0.0613	0	5	5	123	4.60E+02	4.34E+03	4.34E+03																								C6H6N2O	122.048	5	-1.37	-0.00017
SB-C18	392	1.19E+03	5	126.0975	126		0	0.333	2	0	0.993	0.13	0.00002	0.0175	0	5	5	126	6.91E+02	1.21E+04	1.21E+04																								C3H13N2O3	125.0926	-1.5	7.55	0.00094
SB-C18	394	6.90E+02	5	109.0714	109		0	0.333	2	0	0.943	4.69	0.00051	0.0284	0	5	5	109	4.98E+02	6.95E+03	6.95E+03	72																							C3H10NO3	108.0661	-0.5	6.16	0.00067
SB-C18	398	2.88E+03	5	348.0692	348		1	0.5	3	1	0.801	6.22	0.00217	0.0791	0	5	5	348	5.47E+02	4.18E+04	4.18E+04																			151	483	0	1	1	C14H11N4O7	347.0628	11.5	0.33	0.00012
SB-C18	399	3.85E+03	5	168.1088	168		0	0.667	4	1	0.896	6.95	0.00117	0.0643	0	5	5	168	6.16E+02	4.15E+04	4.15E+04	72																							C8H13N3O	167.1059	4	-3	-0.0005
SB-C18	401	7.83E+02	5	130.0914	130		0	0.667	4	3	0.839	17.97	0.00234	0.0726	0	5	5	130	1.96E+03	1.00E+04	1.00E+04										258-Pseudo(Pseudophrynaminol): [M+2H]+2: 0.910	258-Pseudo(Pseudophrynaminol)	0.91	C16H22N2O	[M+2H]+2	130	2.78	0.00036	258						C2H13N2O4	129.0875	-2.5	-4.37	-0.00056
SB-C18	406	4.86E+02	5	277.0983	277		0	0.333	2	1	0.972	0.72	0.0002	0.03	0	5	5	277	1.68E+03	1.01E+04	1.01E+04																								C10H16N2O7	276.0958	4	0.44	0.00012
SB-C18	408	4.12E+02	5	175.1067	175		0	0.333	2	0	0.575	20.77	0.00364	0.2697	0	5	5	175	8.17E+02	6.56E+03	6.56E+03																								C7H14N2O3	174.1004	2	5.33	0.00093
SB-C18	409	3.75E+04	5	118.0808	118	1	6	0.833	5	4	0.853	8.82	0.00104	0.3895	0	5	6	118	1.32E+03	3.74E+05	3.74E+05	21																		10	487	0	1	1	C3H9N4O	117.0776	1.5	2.43	0.00028
SB-C18	413	2.93E+03	5	139.0488	139		3	0.667	4	1	0.948	5.93	0.00082	0.0147	0	5	5	139	7.10E+02	3.61E+04	3.61E+04	65																		39	482	0	1	1	C6H6N2O2	138.0429	5	0.41	0.00006
SB-C18	415	2.47E+03	5	112.0472	112	1	1	0.5	3	10	0.852	13.2	0.00148	0.2376	0	5	5	112	1.10E+03	2.09E+04	2.09E+04										222/4A-N-Methylepibatidine: [M+2H]+2: 0.353	222/4A-N-Methylepibatidine	0.353	C12H15N2Cl	[M+2H]+2	112	-23.09	-0.00259	222	6	434	0	1	1	C4H5N3O	111.0433	4	3.05	0.00034
SB-C18	416	1.43E+02	5	137.1049	137		0	0.333	2	0	0.895	7.83	0.00107	0.0147	0	5	5	137	5.20E+02	3.96E+03	3.96E+03										272A-Pseudo: [M+2H]+2: 0.139	272A-Pseudo	0.139	C17H24N2O	[M+2H]+2	137	25.13	0.00344	272						C5H14NO3	136.0974	-0.5	3.73	0.00051
SB-C18	420	1.85E+03	5	119.0836	119		0	0.5	3	1	0.808	16.74	0.00199	0.218	0	5	5	119	7.00E+02	2.52E+04	2.52E+04	21
SB-C18	421	1.08E+03	5	231.0923	231		0	0.333	2	1	0.929	2.74	0.00063	0.0388	0	5	5	231	1.56E+03	2.65E+04	2.65E+04																								C8H8N9	230.0903	9.5	-1.65	-0.00038
SB-C18	422	6.90E+01	5	214.1005	214		0	0.5	3	2	0.815	10.8	0.00231	0.1276	0	5	5	214	5.30E+02	6.08E+03	6.08E+03																								C2H17N2O9	213.0934	-4.5	0.42	0.00009
SB-C18	424	1.22E+03	5	162.0728	162		0	0.667	4	2	0.652	20.49	0.00332	0.3236	0	5	5	162	1.05E+03	2.66E+04	2.66E+04																								C6H11NO4	161.0688	2	2.84	0.00046
SB-C18	431	2.56E+04	5	151.0683	151		0	0.5	3	3	0.866	9.17	0.00139	0.1655	0	5	5	151	6.48E+02	2.51E+05	2.51E+05																								C5H6N6	150.0654	6	-1.17	-0.00018
SB-C18	434	8.01E+02	5	303.1027	303		0	0.333	2	1	0.95	1.59	0.00048	0.0151	0	5	5	303	1.15E+03	2.73E+04	2.73E+04	21																							C10H10N10O2	302.0988	11	-0.98	-0.0003
SB-C18	435	6.98E+02	5	190.0089	190	1	0	0.833	5	0	0.844	15.64	0.00297	0.0234	0	5	5	190	3.82E+02	1.56E+04	1.56E+04																								C7HN4O3	189.0049	9.5	-1.63	-0.00031
SB-C18	436	7.90E+03	5	136.059	136		4	0.333	2	0	0.735	18.58	0.00253	0.0886	0	5	5	136	9.41E+02	8.73E+04	8.73E+04										135-Adenine: [M+H]+: 0.536	135-Adenine	0.536	C5H5N5	[M+H]+	136	13.63	0.00185	135	33	443	0	1	1	C7H7N2O	135.0558	5.5	3.79	0.00051
SB-C18	437	6.06E+02	5	174.0366	174		0	0.5	3	0	0.856	11.43	0.00199	0.0257	0	5	5	174	4.99E+02	1.54E+04	1.54E+04																								C4H5N4O4	173.0311	4.5	1.42	0.00025
SB-C18	438	7.13E+02	5	189.1182	189		0	0.667	4	1	0.877	9.47	0.00179	0.0232	0	5	5	189	6.37E+02	1.69E+04	1.69E+04																								C6H14N5O2	188.1148	2.5	3.18	0.0006
SB-C18	439	4.95E+03	5	144.0968	144	1	3	0.5	3	6	0.892	5.88	0.00085	0.1881	0	5	5	144	1.15E+03	4.41E+04	4.41E+04	65																		44	378	0	1	1	C7H13NO2	143.0946	2	1.01	0.00014
SB-C18	447	9.46E+03	5	132.0742	132		0	0.5	3	1	0.955	2.3	0.0003	0.0781	0	5	5	132	1.48E+03	9.61E+05	9.61E+05																								C2H7N6O	131.0681	2.5	3.79	0.0005
SB-C18	448	1.73E+02	5	168.0479	168		0	0.5	3	0	0.75	12.85	0.00216	0.2809	0	5	5	168	7.83E+02	6.62E+03	6.62E+03																								C4H9NO6	167.043	1	0.37	0.00006
SB-C18	449	2.00E+03	5	118.1804	118	1	0	0.667	4	4	0.97	3.62	0.00043	0.0093	0	5	5	118	4.00E+02	2.08E+04	2.08E+04	21
SB-C18	451	4.10E+04	5	152.0529	152	1	5	0.833	5	3	0.954	3.99	0.00061	0.0156	0	5	5	152	3.21E+03	5.28E+05	5.28E+05	21																		54	492	0	1	1	C4H9NO5	151.0481	1	0.71	0.00011
SB-C18	452	2.90E+02	5	118.3154	118		0	0.333	2	0	0.994	0.36	0.00004	0.0073	0	5	5	118	4.27E+02	3.62E+03	3.62E+03
SB-C18	453	3.98E+03	5	153.0501	153		0	0.5	3	1	0.94	5.06	0.00077	0.0206	0	5	5	153	1.17E+03	4.87E+04	4.87E+04	21																							C4H4N6O	152.0447	6	-0.31	-0.00005
SB-C18	454	2.23E+03	5	152.1616	152		0	0.833	5	0	0.906	10.78	0.00164	0.0289	0	5	5	152	4.29E+02	2.87E+04	2.87E+04	21																							C7H21NO2	151.1572	-2	5.7	0.00086
SB-C18	455	8.12E+02	5	118.2124	118		0	0.833	5	4	0.95	6.69	0.00079	0.0155	0	5	5	118	3.13E+02	8.99E+03	8.99E+03	21																							C3H25N4	117.2079	-6.5	1.53	0.00018
SB-C18	456	5.34E+03	5	72.079	72	1	0	0.833	5	1	0.957	10.58	0.00076	0.0202	0	5	5	72	3.77E+02	5.36E+04	5.36E+04	21																							C4H9N	71.0735	1	2.94	0.00021
SB-C18	459	9.39E+02	5	152.2007	152	1	0	1	6	0	0.838	17.86	0.00272	0.0726	0	5	5	152	6.08E+02	1.44E+04	1.44E+04	21
SB-C18	462	5.65E+02	5	135.0271	135	1	0	0.833	5	1	0.858	15.31	0.00207	0.0361	0	5	5	135	5.27E+02	7.95E+03	7.95E+03	21																							C5H2N4O	134.0229	7	-1.12	-0.00015
SB-C18	467	3.99E+02	5	219.0927	219		0	0.333	2	2	0.961	1.7	0.00037	0.0137	0	5	5	219	1.64E+03	9.55E+03	9.55E+03																								C8H14N2O5	218.0903	3	1.39	0.0003
SB-C18	468	3.58E+02	5	136.1603	136		0	0.5	3	0	0.928	7.72	0.00105	0.0078	0	5	5	136	4.13E+02	4.99E+03	4.99E+03	11																							H19N6O2	135.157	-5.5	1.92	0.00026
SB-C18	473	9.94E+02	5	205.0663	205		0	0.333	2	3	0.949	2.61	0.00053	0.0023	0	5	5	205	7.34E+02	1.23E+04	1.23E+04																								C5H4N10	204.062	9	-2.4	-0.00049
SB-C18	474	6.53E+02	5	126.0639	126		0	0.333	2	0	0.83	14.39	0.00181	0.001	0	5	5	126	9.15E+02	1.57E+04	1.57E+04																								C7H9O2	125.0603	3.5	-1.05	-0.00013
SB-C18	475	1.85E+03	5	205.1199	205	1	0	0.667	4	0	0.898	7.97	0.00163	0.026	0	5	5	205	1.35E+03	3.22E+04	3.22E+04	11																							H14N9O4	204.1169	-1.5	-2.64	-0.00054
SB-C18	476	1.33E+02	5	142.122	142		0	0.333	2	1	0.87	7.76	0.0011	0.086	0	5	5	142	6.62E+02	1.27E+04	1.27E+04																								C6H13N4	141.114	2.5	-4.57	-0.00065
SB-C18	480	2.22E+04	5	204.1177	204		1	0.333	2	1	0.925	3.76	0.00077	0.0086	0	5	5	204	6.20E+02	2.92E+05	2.92E+05	11																		84	469	0	1	1	C7H15N4O3	203.1144	2.5	2.12	0.00043
SB-C18	481	5.24E+02	5	130.0832	130		0	0.333	2	0	0.959	3.23	0.00042	0.0041	0	5	5	130	2.79E+03	1.29E+04	1.29E+04																								C4H9N4O	129.0776	2.5	-1.66	-0.00021
SB-C18	482	9.45E+02	5	204.2443	204		0	0.5	3	0	0.968	2.32	0.00047	0.01	0	5	5	204	5.76E+02	1.46E+04	1.46E+04	11																							C2H31N6O4	203.2407	-9.5	-2.67	-0.00054
SB-C18	486	1.07E+04	5	169.1287	169	1	1	1	6	1	0.944	5.47	0.00093	0.0375	0	5	5	169	4.80E+02	1.85E+05	1.85E+05	71																		68	462	0	1	1	C7H14N5	168.1249	3.5	-0.71	-0.00012
SB-C18	489	7.81E+01	5	167.0691	167		0	0.333	2	0	0.777	13.97	0.00233	0.0147	0	5	5	167	1.24E+03	4.31E+03	4.31E+03																								C9H10O3	166.063	5	-1.54	-0.00026
SB-C18	490	3.50E+03	5	215.1343	215		0	0.667	4	1	0.918	6.38	0.00137	0.0289	0	5	5	215	9.70E+02	5.72E+04	5.72E+04																								C8H16N5O2	214.1304	3.5	0.18	0.00004
SB-C18	491	7.58E+02	5	145.0441	145		0	0.5	3	0	0.991	0.52	0.00008	0.0219	0	5	5	145	3.77E+02	1.07E+04	1.07E+04	11																							C4H6N3O3	144.0409	3.5	-1.2	-0.00017
SB-C18	493	1.74E+03	5	166.068	166		0	0.667	4	1	0.833	14.08	0.00234	0.0348	0	5	5	166	2.47E+03	2.43E+04	2.43E+04	11																							C4H5N8	165.0637	6.5	-2.03	-0.00034
SB-C18	494	4.99E+02	5	248.1413	248		0	0.333	2	0	0.967	1.13	0.00028	0.0201	0	5	5.26	248	5.56E+02	8.24E+03	8.24E+03																								C8H23O8	247.1393	-2.5	1.85	0.00046
SB-C18	496	8.15E+02	5	169.2481	169		0	0.667	4	0	0.935	6.2	0.00105	0.0375	0	5	5	169	5.09E+02	8.66E+03	8.66E+03	71																							C5H32N2O3	168.2413	-9	-0.36	-0.00006
SB-C18	500	1.27E+03	5	156.1325	156		0	0.333	2	0	0.775	14.9	0.00233	0.0205	0	5	5	156	5.31E+02	1.56E+04	1.56E+04										155-Unclass: [M+H]+: 0.668	155-Unclass	0.668	C9H17NO	[M+H]+	156	-8.51	-0.00133	155						C7H15N4	155.1297	2.5	0.08	0.00001
SB-C18	503	7.35E+02	5	314.0879	314		0	0.333	2	0	0.919	2.68	0.00084	0.0056	0	5	5	314	1.19E+03	1.43E+04	1.43E+04																								C4H7N15O3	313.0856	9	-0.42	-0.00013
SB-C18	509	1.65E+03	5	198.1029	198		0	0.333	2	1	0.948	2.66	0.00053	0.0072	0	5	5	198	1.63E+03	2.75E+04	2.75E+04																								C14H13O	197.0966	8.5	0.46	0.00009
SB-C18	512	1.37E+03	5	318.1151	318		0	0.5	3	0	0.822	6.6	0.0021	0.0151	0	5	5.26	318	1.02E+03	3.52E+04	3.52E+04	14																							C12H13N8O3	317.1111	10.5	-1.55	-0.00049
SB-C18	513	1.64E+03	5	133.0284	133		0	0.833	5	1	0.902	13.31	0.00177	0.0705	0	5	5	133	1.31E+03	1.76E+04	1.76E+04	14	3	[M+H]+	2	132	645
SB-C18	518	1.03E+04	5	230.0878	230		1	0.833	5	4	0.626	27.04	0.00622	0.2996	0	5	5	230	1.41E+03	1.12E+05	1.12E+05										191G-Unclass: [M+K]+: 0.862	191G-Unclass	0.862	C12H17NO	[M+K]+	230	-2.4	-0.00055	191	98	448	0	1	1	C14H13O3	229.0865	8.5	-0.55	-0.00013
SB-C18	520	1.14E+03	5	187.1737	187		0	0.333	2	0	0.951	2.29	0.00043	0.0284	0	5	5	187	5.75E+02	2.01E+04	2.01E+04																								C5H22N4O3	186.1692	-3	3.15	0.00059
SB-C18	524	5.06E+02	5	137.2595	137		0	0.667	4	0	0.915	7.17	0.00098	0.0289	0	5	5	137	1.21E+03	6.51E+03	6.51E+03	14
SB-C18	526	9.30E+02	5	180.0917	180		0	0.667	4	0	0.718	23.29	0.0042	0.064	0	5	5	180	1.73E+03	7.35E+04	7.35E+04																								C5H13N3O4	179.0906	1	1.53	0.00027
SB-C18	528	8.15E+04	5	137.0424	137	1	13	0.833	5	0	0.921	10.84	0.00149	0.0266	0	5	6	137	8.75E+02	6.43E+05	6.43E+05	14																		34	391	0	1	1	C4H8O5	136.0372	1	1.1	0.00015
SB-C18	529	4.28E+03	5	137.1455	137	1	0	0.833	5	0	0.904	13.84	0.0019	0.0266	0	5	6	137	3.98E+02	3.82E+04	3.82E+04	14																							H18N5O3	136.141	-5.5	-2.25	-0.00031
SB-C18	530	1.80E+03	5	137.1819	137	1	0	0.667	4	0	0.965	3.95	0.00054	0.0258	0	5	5	137	4.62E+02	1.79E+04	1.79E+04	14																							CH22N5O2	136.1774	-6.5	2.87	0.00039
SB-C18	534	6.66E+02	5	137.2895	137		0	0.833	5	0	0.898	11.15	0.00153	0.0258	0	5	5	137	4.10E+02	7.25E+03	7.25E+03	14																							C3H38NO3	136.2852	-14.5	0.94	0.00013
SB-C18	535	2.12E+03	5	276.0961	276		0	0.333	2	0	0.789	8.13	0.00224	0.0029	0	5	5	276	3.72E+03	3.54E+04	3.54E+04																								C3H19N2O12	275.0938	-4.5	0.73	0.0002
SB-C18	536	1.48E+03	5.15	420.1374	420		0	0.333	2	0	0.965	0.03	0.00001	0.1101	0	5	5	420	2.10E+03	3.14E+04	3.14E+04																								CH9N25O3	419.132	10	-0.52	-0.00022
SB-C18	544	3.56E+02	5	212.1226	212		0	0.333	2	0	0.684	15.5	0.00329	0.023	0	5	5	212	2.11E+03	7.83E+03	7.83E+03	14									167G-Unclass: [M+FA]-: 0.285	167G-Unclass	0.285	C10H17NO	[M+FA]-	212	-13.49	-0.00286	167						C9H15N4O2	211.1195	4.5	-1.99	-0.00042
SB-C18	546	7.90E+02	5	284.0947	284		0	0.5	3	0	0.877	5.15	0.00146	0.0412	0	5	5	284	3.29E+03	1.70E+04	1.70E+04	14																							C9H17NO9	283.0903	2	1.93	0.00055
SB-C18	547	3.44E+03	5	220.0785	220		0	0.333	2	0	0.985	0.43	0.00009	0.0193	0	5	5	220	1.40E+03	2.92E+04	2.92E+04	14																							C9H9N5O2	219.0756	8	-1.8	-0.0004
SB-C18	552	3.13E+02	5	439.1522	439		0	0.333	2	0	0.829	3.8	0.00167	0.0463	0	5	5.21	439	1.56E+03	8.78E+03	8.78E+03																								C16H26N2O12	438.1486	5	0.17	0.00007
SB-C18	553	4.15E+02	5	164.0541	164		0	0.333	2	1	0.99	0.59	0.0001	0.0014	0	5	5	164	1.62E+03	8.66E+03	8.66E+03																								C5H9NO5	163.0481	2	1.43	0.00023
SB-C18	554	1.27E+03	5	123.0414	123		0	0.5	3	0	0.982	0.96	0.00012	0.0316	0	5	5	123	5.09E+02	2.43E+04	2.43E+04	14																							C5H4N3O	122.0354	5.5	3.08	0.00038
SB-C18	555	4.10E+02	5	130.116	130		0	0.333	2	0	0.928	4.78	0.00062	0.045	0	5	5.26	130	5.50E+02	7.18E+03	7.18E+03																								H13N6O2	129.11	-2.5	4.71	0.00061
SB-C18	556	1.38E+03	5	119.0392	119		0	0.5	3	0	0.873	14.61	0.00174	0.0393	0	5	5	119	1.01E+03	1.33E+04	1.33E+04																								H8NO6	118.0352	-2.5	-1.64	-0.00019
SB-C18	558	2.77E+02	5	399.1821	399		0	0.333	2	0	0.682	8.44	0.00337	0.0068	0	5	5	399	1.23E+03	9.70E+03	9.70E+03																								C16H20N11O2	398.1801	12.5	-0.94	-0.00037
SB-C18	566	1.19E+03	5	254.0844	254		0	0.667	4	1	0.677	14.87	0.00378	0.3276	0	5	5	254	1.60E+03	2.48E+04	2.48E+04																								C9H11N5O4	253.0811	7	-0.9	-0.00023
SB-C18	569	8.91E+02	5	180.0474	180		0	0.333	2	1	0.916	4.7	0.00085	0.015	0	5	5	180	6.08E+02	8.92E+03	8.92E+03										135-Adenine: [M+FA]-: 0.140	135-Adenine	0.14	C5H5N5	[M+FA]-	180	-19.1	-0.00344	135						C3H7N4O5	179.0416	2.5	1.89	0.00034
SB-C18	570	8.94E+02	5	322.0752	322		0	0.333	2	3	0.74	8.16	0.00263	0.0443	0	5	5	322	5.99E+03	1.64E+04	1.64E+04																								C12H11N5O6	321.0709	10	0.34	0.00011
SB-C18	571	1.48E+03	5	229.1487	229		0	0.5	3	3	0.919	3.31	0.00076	0.0951	0	5	5	229	1.14E+03	2.11E+04	2.11E+04	14																							C9H18N5O2	228.1461	3.5	-0.19	-0.00004
SB-C18	574	1.94E+03	5	194.1084	194		0	0.667	4	0	0.78	16.09	0.00312	0.129	0	5	5	194	1.04E+03	2.27E+04	2.27E+04	14																							C6H15N3O4	193.1063	1	3.39	0.00065
SB-C18	575	2.13E+02	5	419.1598	419		0	0.333	2	0	0.731	6.84	0.00287	0.0009	0	5	5	419	1.91E+03	1.81E+04	1.81E+04																								C11H30O16	418.1534	-3	0.63	0.00026
SB-C18	576	8.54E+03	5	143.1151	143		0	0.333	2	6	0.942	1.66	0.00024	0.1128	0	5	5	143	5.82E+02	4.99E+04	4.99E+04																								C7H14N2O	142.1106	2	0.71	0.0001
SB-C18	578	2.01E+02	5	147.0423	147		0	0.333	2	0	0.673	21.51	0.00316	0.0961	0	5	5	147	1.52E+03	9.47E+03	9.47E+03																								C9H6O2	146.0368	7	2.97	0.00043
SB-C18	580	1.98E+03	5	194.0624	194		0	0.5	3	1	0.904	5.96	0.00116	0.0453	0	5	5	194	2.10E+03	2.95E+04	2.95E+04	14																							C5H5N8O	193.0586	7.5	-2.94	-0.00057
SB-C18	585	7.55E+02	5	110.0318	110		0	0.333	2	5	0.735	24.81	0.00273	0.0291	0	5	5.26	110	9.46E+02	8.25E+03	8.25E+03																								C4H3N3O	109.0276	5	-3.19	-0.00035
SB-C18	587	2.48E+03	5	363.1711	363		0	0.333	2	1	0.76	5.66	0.00206	0.1499	0	5	5	363	1.59E+03	7.90E+04	7.90E+04																								C14H20N9O3	362.1689	9.5	-0.49	-0.00018
SB-C18	591	2.65E+02	5	130.045	130		0	0.667	4	9	0.835	5.72	0.00074	0.6077	0	5	6	130	1.39E+03	1.01E+04	1.01E+04																								C3H5N4O2	129.0413	3.5	3.55	0.00046
SB-C18	592	5.17E+03	5	239.0914	239		0	0.333	2	2	0.946	0.84	0.0002	0.1125	0	5	5	239	1.22E+03	5.69E+04	5.69E+04																								CH14N6O8	238.0873	-2	1.21	0.00029
SB-C18	595	8.86E+02	5	177.0963	177		0	0.333	2	1	0.813	10.55	0.00187	0.0371	0	5	5	177	6.21E+02	1.55E+04	1.55E+04	64																							C7H14NO4	176.0923	1.5	2.21	0.00039
SB-C18	596	2.30E+03	5	241.1505	241		0	0.5	3	2	0.939	3.2	0.00077	0.0365	0	5	5	241	1.56E+03	1.93E+04	1.93E+04	14									196-Epiquinamide: [M+FA]-: 0.316	196-Epiquinamide	0.316	C11H20N2O	[M+FA]-	241	-11.35	-0.00274	196						C10H18N5O2	240.1461	4.5	-1.24	-0.0003
SB-C18	608	1.52E+03	5	184.1661	184		0	0.333	2	3	0.778	12.16	0.00224	0.0376	0	5	5	184	1.69E+03	2.38E+04	2.38E+04										185-Pip: [M-H]-: 0.022	185-Pip	0.022	C11H23NO	[M-H]-	184	-21.23	-0.00391	185						C8H23O4	183.1596	-2.5	-0.72	-0.00013
SB-C18	614	4.10E+03	5	218.1354	218	1	0	0.833	5	1	0.815	13.68	0.00299	0.1221	0	5	5	218	3.42E+02	5.08E+04	5.08E+04																								C8H17N4O3	217.1301	2.5	0.96	0.00021
SB-C18	615	2.12E+03	5	184.1649	184		0	0.5	3	2	0.918	5.46	0.00101	0.0777	0	5.14	5	184	9.93E+02	2.31E+04	2.31E+04										185-Pip: [M-H]-: 0.233	185-Pip	0.233	C11H23NO	[M-H]-	184	-16.67	-0.00307	185						C9H19N4	183.161	2.5	-3.44	-0.00063
SB-C18	616	3.06E+03	5.24	160.0712	160	1	0	0.667	4	0	0.826	12.84	0.00206	0.1024	0	5	5	160	6.65E+02	4.91E+04	4.91E+04	64																							C8H7N4	159.0671	7.5	2.9	0.00046
SB-C18	617	5.21E+03	5	216.1935	216		0	0.5	3	0	0.809	12.28	0.00265	0.0696	0	5	6	216	5.26E+02	5.03E+04	5.03E+04																								C10H23N4O	215.1872	1.5	0.88	0.00019
SB-C18	618	6.23E+02	5	183.0795	183		0	0.333	2	0	0.984	0.81	0.00015	0.0064	0	5	5	183	1.25E+03	1.88E+04	1.88E+04																								C13H10O	182.0732	9	4	0.00073
SB-C18	620	7.16E+03	5	269.0846	269		0	0.333	2	1	0.867	3.62	0.00097	0.1329	0	5	5	269	2.06E+03	7.01E+04	7.01E+04																								C9H6N11	268.0808	12.5	-1.89	-0.00051
SB-C18	623	3.75E+03	5	239.0934	239		0	0.5	3	2	0.689	13.64	0.00326	0.1622	0	5	5	239	8.85E+02	5.69E+04	5.69E+04																								C3H16N3O9	238.0887	-2.5	0.25	0.00006
SB-C18	627	6.18E+04	5	132.0981	132	1	5	0.667	4	6	0.918	9.75	0.00129	0.0157	0	5	6	132	8.95E+03	3.43E+05	3.43E+05	52																		26	385	0	1	1	C4H11N4O	131.0933	1.5	4.38	0.00057
SB-C18	628	2.51E+03	5	165.0514	165		0	0.667	4	0	0.825	12.67	0.00209	0.2203	0	5	5	165	1.28E+03	3.63E+04	3.63E+04																								C9H8O3	164.0473	6	-2.66	-0.00044
SB-C18	630	3.31E+02	5	151.0699	151		0	0.333	2	4	0.947	1.51	0.00023	0.1028	0	5	5	151	6.48E+02	5.41E+03	5.41E+03																								C4H10N2O4	150.0641	1	-0.34	-0.00005
SB-C18	634	7.34E+02	5	132.203	132		0	1	6	6	0.877	15.36	0.00203	0.0312	0	5	5	132	4.10E+02	8.61E+03	8.61E+03	52																							CH27N2O4	131.1971	-10.5	4.35	0.00057
SB-C18	635	1.13E+03	5	322.0752	322		0	0.5	3	2	0.884	3.68	0.00118	0.0918	0	5	5	322	1.73E+03	1.59E+04	1.59E+04																								C26H9	321.0704	22.5	-0.42	-0.00014
SB-C18	636	1.23E+03	5	86.0949	86	1	0	0.833	5	5	0.938	14.13	0.00122	0.0339	0	5	5	86	5.25E+02	1.55E+04	1.55E+04	52																							C5H11N	85.0892	1	-0.17	-0.00001
SB-C18	638	5.54E+02	5	214.1758	214		0	0.333	2	0	0.969	1.01	0.00022	0.0358	0	5	5	214	7.04E+02	5.76E+03	5.76E+03																								C10H21N4O	213.1715	2.5	-0.07	-0.00002
SB-C18	639	2.26E+03	5	153.0438	153		0	0.333	2	3	0.833	10.79	0.00165	0.0407	0	5	5	153	1.92E+03	3.77E+04	3.77E+04																								CH6N5O4	152.042	1.5	3.79	0.00058
SB-C18	641	1.00E+03	5	172.1318	172		0	0.333	2	1	0.754	12.62	0.00217	0.1358	0	5	5	172	5.91E+02	9.94E+03	9.94E+03																								C9H17NO2	171.1259	2	-2.54	-0.00043
SB-C18	645	3.71E+03	5	150.0555	150	1	0	0.333	2	5	0.896	0.23	0.00003	0.3231	0	5	5	150	7.58E+02	3.75E+04	3.75E+04	14	3	[M+NH4]+	2	132	513;645
SB-C18	648	5.06E+03	5	138.0486	138		1	0.333	2	7	0.682	15.78	0.00218	0.3647	0	5	5	138	2.19E+03	4.48E+04	4.48E+04																			38	425	0	1	1	H5N6O3	137.0423	1.5	1.68	0.00023
SB-C18	649	3.58E+03	5	170.1483	170		0	0.5	3	0	0.883	7.33	0.00125	0.0791	0	5	6	170	8.90E+02	2.89E+04	2.89E+04																								C10H19NO	169.1467	2	-2.54	-0.00043
SB-C18	650	3.13E+02	5	241.1512	241		0	0.333	2	3	0.905	3.66	0.00088	0.0394	0	5	5	241	2.32E+03	1.08E+04	1.08E+04										196-Epiquinamide: [M+FA]-: 0.601	196-Epiquinamide	0.601	C11H20N2O	[M+FA]-	241	-6.62	-0.0016	196						C12H20N2O3	240.1474	4	-2.08	-0.0005
SB-C18	653	1.09E+03	5	186.146	186		0	0.5	3	1	0.908	6.24	0.00116	0.048	0	5	6	186	8.10E+02	1.15E+04	1.15E+04																								C8H17N4O	185.1402	2.5	2.46	0.00046
SB-C18	656	3.26E+02	6	293.0717	293		0	0.333	2	1	0.973	0.94	0.00027	0.0038	0	5	6	293	6.94E+02	6.32E+03	6.32E+03										Sulfadimethoxine: [M+H-H2O]+: 0.467	Sulfadimethoxine	0.467	C12H14N4O4S	[M+H-H2O]+	293	7.27	0.00213	310						C7H6N11O3	292.0655	10.5	-1.26	-0.00037
SB-C18	658	2.49E+03	5	133.0986	133		0	0.5	3	2	0.829	10.6	0.00141	0.297	0	5	6	133	9.89E+02	2.36E+04	2.36E+04
SB-C18	660	6.14E+02	6	203.0391	203		0	0.333	2	2	0.972	1.15	0.00023	0.0202	0	5	6	203	9.94E+02	5.93E+03	5.93E+03																								C5H6N4O5	202.0338	5	2.97	0.0006
SB-C18	663	3.72E+02	5	130.051	130		0	0.667	4	11	0.841	9.22	0.0012	0.3957	0	5	6	130	1.71E+03	9.25E+03	9.25E+03																								C5H7NO3	129.0426	3	6.38	0.00082
SB-C18	664	4.11E+04	5	152.0545	152	1	0	0.667	4	11	0.92	4.61	0.0007	0.1716	0	5	6	152	1.99E+03	5.34E+05	5.34E+05																								C5H5N5O	151.0494	6	-2.5	-0.00038
SB-C18	667	3.14E+03	5	138.049	138	1	0	0.5	3	6	0.944	4.38	0.0006	0.0583	0	5	5	138	1.44E+03	4.16E+04	4.16E+04																								H5N6O3	137.0423	1.5	0.58	0.00008
SB-C18	668	3.17E+03	5	132.2019	132		0	1	6	6	0.944	6.73	0.00089	0.0632	0	5	6	132	3.70E+02	1.75E+04	1.75E+04	9																							C2H23N6	131.1984	-5.5	-3.5	-0.00046
SB-C18	669	1.26E+03	5	132.2354	132		0	0.667	4	0	0.919	8.79	0.00116	0.0316	0	5	6	132	4.91E+02	8.38E+03	8.38E+03	9																							H29N5O2	131.2321	-11	-1.82	-0.00024
SB-C18	670	7.32E+04	5	132.097	132	1	3	1	6	5	0.967	3.22	0.00043	0.059	0	5	6	132	2.39E+03	3.38E+05	3.38E+05	9																		28	502	0	1	1	C6H13NO2	131.0946	1	-2.4	-0.00031
SB-C18	671	1.18E+04	5	182.0722	182		0	0.5	3	1	0.664	14.74	0.00268	0.5067	0	5	6	182	1.36E+03	1.16E+05	1.16E+05																								C3H5N10	181.0699	6.5	-1.36	-0.00025
SB-C18	672	4.86E+03	5	86.0941	86	1	0	0.833	5	5	0.957	6.35	0.00055	0.07	0	5	6	86	5.74E+02	2.58E+04	2.58E+04	9																							C5H11N	85.0892	1	7.16	0.00061
SB-C18	676	5.73E+01	6	175.0425	175		0	0.333	2	3	0.907	3.05	0.00053	0.1388	0	5	6	175	5.56E+02	3.20E+03	3.20E+03																								C13H4N	174.0344	12.5	2	0.00035
SB-C18	677	6.67E+02	5	227.1135	227		0	0.333	2	4	0.723	7.96	0.00181	0.3438	0	5	6	227	9.73E+02	6.13E+03	6.13E+03																								C11H16NO4	226.1079	4.5	-2.83	-0.00064
SB-C18	683	3.71E+02	6	130.0482	130		0	0.833	5	10	0.892	7.27	0.00095	0.2034	0	5	6	130	1.33E+03	1.02E+04	1.02E+04																								C5H7NO3	129.0426	3	4.83	0.00062
SB-C18	685	4.44E+03	5	118.0837	118		0	0.333	2	2	0.99	0.62	0.00007	0.0095	0	5	6	118	2.25E+03	3.86E+04	3.86E+04																								C5H11NO2	117.079	1	-4.35	-0.00051
SB-C18	687	3.49E+02	5	136.0613	136		0	0.333	2	8	0.927	0.11	0.00001	0.2285	0	5	6	136	1.62E+03	1.58E+04	1.58E+04										135-Adenine: [M+H]+: 0.239	135-Adenine	0.239	C5H5N5	[M+H]+	136	22.38	0.00305	135
SB-C18	688	1.42E+03	6	203.0391	203		0	0.333	2	5	0.968	1.48	0.0003	0.0127	0	5	6	203	9.94E+02	7.16E+03	7.16E+03																								C5H6N4O5	202.0338	5	2.94	0.00059
SB-C18	689	6.02E+03	5	238.0902	238		0	0.5	3	0	0.767	9.75	0.00232	0.1665	0	5	6	238	6.71E+02	7.77E+04	7.77E+04																								C9H11N5O3	237.0862	7	-0.39	-0.00009
SB-C18	696	1.39E+03	6	152.0544	152		0	0.833	5	15	0.913	4.47	0.00068	0.2811	0	5	6	152	1.39E+03	2.99E+04	2.99E+04																								C5H5N5O	151.0494	6	-3.63	-0.00055
SB-C18	697	4.84E+02	6	136.0593	136		0	0.833	5	5	0.895	7.68	0.00105	0.2595	0	5	6	136	1.25E+03	7.71E+03	7.71E+03										135-Adenine: [M+H]+: 0.781	135-Adenine	0.781	C5H5N5	[M+H]+	136	6.42	0.00087	135						C7H7N2O	135.0558	5.5	-3.47	-0.00047
SB-C18	702	9.89E+02	6	293.0705	293		0	0.333	2	2	0.995	0.1	0.00003	0.0072	0	6	6	293	6.82E+02	6.22E+03	6.22E+03										Sulfadimethoxine: [M+H-H2O]+: 0.643	Sulfadimethoxine	0.643	C12H14N4O4S	[M+H-H2O]+	293	4.87	0.00143	310						C7H16O12	292.0642	0	0.9	0.00026
SB-C18	705	1.52E+03	6	203.0391	203		0	0.333	2	3	0.969	0.97	0.0002	0.0394	0	6	6	203	9.94E+02	7.64E+03	7.64E+03																								C5H6N4O5	202.0338	5	2.3	0.00047
SB-C18	707	3.63E+02	6	159.0159	159		0	0.333	2	3	0.963	1.34	0.00021	0.0538	0	5.83	6	159	8.36E+02	4.66E+03	4.66E+03																								C6N5O	158.0103	9.5	-4.16	-0.00066
SB-C18	709	2.45E+02	6	130.046	130		0	0.667	4	9	0.938	4.94	0.00064	0.1229	0	6	6	130	9.78E+02	5.27E+03	5.27E+03																								C5H7NO3	129.0426	3	3.78	0.00049
SB-C18	712	2.39E+02	6	152.0549	152		0	0.5	3	16	0.886	5.28	0.0008	0.2051	0	6	6	152	1.38E+03	1.50E+04	1.50E+04																								C5H5N5O	151.0494	6	-1.57	-0.00024
SB-C18	714	3.62E+01	6	219.0214	219		0	0.333	2	0	0.935	2.99	0.00066	0.0099	0	5.65	6	219	1.37E+03	3.34E+03	3.34E+03																								C3H8NO10	218.0148	0.5	0.71	0.00015
SB-C18	719	5.16E+02	6	137.0449	137		0	0.333	2	0	0.963	2.26	0.00031	0.0261	0	6	6	137	1.09E+03	1.37E+04	1.37E+04																								C5H4N4O	136.0385	6	2.02	0.00028
SB-C18	724	2.99E+02	6	145.0352	145		0	0.333	2	2	0.974	0.46	0.00007	0.062	0	6	7	145	5.45E+02	3.87E+03	3.87E+03																								C3H4N4O3	144.0283	4	-2	-0.00029
SB-C18	726	5.78E+02	6	118.0841	118		0	0.833	5	1	0.892	5.43	0.00064	0.444	0	6	7	118	1.22E+03	1.49E+04	1.49E+04																								C5H11NO2	117.079	1	1.93	0.00023
SB-C18	730	1.91E+03	6	152.0543	152		0	0.667	4	12	0.865	6.72	0.00102	0.3523	0	6	7	152	9.51E+02	3.86E+04	3.86E+04																								C5H5N5O	151.0494	6	-2.21	-0.00033
SB-C18	731	5.58E+01	6	132.0903	132		0	0.333	2	0	0.723	20.84	0.00275	0.0612	0	6	6	132	1.53E+03	1.20E+04	1.20E+04																								C10H11	131.0861	5.5	-6.39	-0.00084
SB-C18	734	3.70E+02	7	205.0652	205		0	0.333	2	3	0.894	3.12	0.00064	0.1468	0	6	7	205	7.08E+02	4.09E+03	4.09E+03																								C6H10N3O5	204.0621	3.5	1.03	0.00021
SB-C18	736	5.63E+04	7	152.0545	152	1	7	0.333	2	13	0.941	1.03	0.00016	0.143	0	6	7	152	1.04E+03	3.34E+05	3.34E+05	31																		56	375	0	1	1	C5H5N5O	151.0494	6	-0.08	-0.00001
SB-C18	744	2.76E+03	7	143.1138	143		0	0.5	3	1	0.881	8.72	0.00125	0.1626	0	7	7	143	5.85E+02	1.11E+04	1.11E+04																								C7H14N2O	142.1106	2	-1.84	-0.00026
SB-C18	747	3.23E+02	7	139.0457	139		0	0.667	4	5	0.944	1.47	0.0002	0.1909	0	7	7	139	6.71E+02	7.33E+03	7.33E+03																								C6H6N2O2	138.0429	5	-4.22	-0.00058
SB-C18	750	1.08E+03	7	112.0469	112		0	0.833	5	1	0.905	10.19	0.00114	0.1424	0	7	7	112	4.11E+02	8.05E+03	8.05E+03										222/4A-N-Methylepibatidine: [M+2H]+2: 0.356	222/4A-N-Methylepibatidine	0.356	C12H15N2Cl	[M+2H]+2	112	-23	-0.00258	222						C4H5N3O	111.0433	4	3.14	0.00035
SB-C18	751	5.89E+03	7	204.1205	204		0	0.833	5	4	0.921	3.68	0.00075	0.158	0	7	7	204	3.11E+02	3.06E+04	3.06E+04																								C9H17NO4	203.1158	2	1.68	0.00034
SB-C18	756	4.76E+03	7	153.0494	153	1	0	1	6	3	0.889	8.52	0.0013	0.1137	0	7	7	153	2.10E+03	3.15E+04	3.15E+04	31																							C4H4N6O	152.0447	6	3.28	0.0005
SB-C18	757	1.09E+03	7	152.2007	152		0	0.333	2	0	0.905	5.63	0.00086	0.0483	0	7	7	152	5.07E+02	8.32E+03	8.32E+03	31
SB-C18	759	1.46E+03	7	168.109	168		0	0.333	2	3	0.884	3.19	0.00054	0.2094	0	7	7	168	5.42E+02	9.22E+03	9.22E+03																								C6H11N6	167.1045	4.5	-2.03	-0.00034
SB-C18	762	2.55E+03	7	152.1635	152		0	0.667	4	0	0.936	6.04	0.00092	0.0293	0	7	7	152	3.67E+02	1.66E+04	1.66E+04	31
SB-C18	769	1.17E+04	7	151.0687	151		0	0.5	3	0	0.967	1.73	0.00026	0.0465	0	7	7	151	1.28E+03	1.04E+05	1.04E+05																								C4H10N2O4	150.0641	1	-0.52	-0.00008
SB-C18	772	6.05E+02	7	254.0845	254		0	0.333	2	1	0.847	5.51	0.0014	0.0695	0	7	7	254	5.04E+02	6.68E+03	6.68E+03																								C9H11N5O4	253.0811	7	0.33	0.00008
SB-C18	774	4.39E+04	7	136.0581	136		4	1	6	3	0.942	9.5	0.00129	0.0355	0	7	7	136	4.81E+02	4.11E+05	4.11E+05	61									135-Adenine: [M+H]+: 0.899	135-Adenine	0.899	C5H5N5	[M+H]+	136	2.97	0.0004	135	32	516	0	1	1	C5H5N5	135.0545	6	2.99	0.0004
SB-C18	775	2.56E+03	7	136.1599	136		0	1	6	0	0.964	3.8	0.00052	0.0328	0	7	7	136	3.21E+02	2.22E+04	2.22E+04	61																							C2H21N3O3	135.1583	-6	-4.84	-0.00065
SB-C18	778	9.01E+02	7	136.1977	136		0	0.333	2	0	0.953	3.53	0.00048	0.0078	0	7	7	136	5.10E+02	1.03E+04	1.03E+04	61																							CH23N6O	135.1933	-6.5	4.11	0.00056
SB-C18	779	3.56E+02	7	348.0688	348		0	0.333	2	0	0.824	5.3	0.00185	0.0108	0	7	7	348	3.08E+03	1.10E+04	1.10E+04																								C16H13NO8	347.0641	11	0.32	0.00011
SB-C18	784	2.44E+02	7	170.1365	170		0	0.333	2	0	0.726	16.8	0.00286	0.0182	0	7	7	170	9.24E+02	1.05E+04	1.05E+04																								C4H17N4O3	169.1301	-1.5	0.77	0.00013
SB-C18	787	8.47E+02	7	169.0317	169		0	0.5	3	0	0.88	9.8	0.00166	0.0355	0	7	7	169	4.74E+02	1.16E+04	1.16E+04	39																							C7H6NO4	168.0297	5.5	-3.2	-0.00054
SB-C18	788	3.55E+02	7	293.0723	293		0	0.333	2	0	0.961	1.4	0.00041	0.001	0	7	7	293	6.52E+02	6.32E+03	6.32E+03										Sulfadimethoxine: [M+H-H2O]+: 0.458	Sulfadimethoxine	0.458	C12H14N4O4S	[M+H-H2O]+	293	7.4	0.00217	310						C7H6N11O3	292.0655	10.5	-1.13	-0.00033
SB-C18	790	1.99E+03	7	133.0282	133	1	0	1	6	0	0.967	4.77	0.00063	0.03	0	7	7	133	5.25E+02	2.54E+04	2.54E+04	39	4	[M+H]+	2	132	793;790
SB-C18	791	1.19E+03	7	215.1343	215		0	0.667	4	1	0.916	5.64	0.00121	0.0428	0	7	7	215	7.15E+02	1.36E+04	1.36E+04																								C8H16N5O2	214.1304	3.5	0.74	0.00016
SB-C18	793	4.18E+03	7	150.0547	150	1	3	1	6	0	0.905	9.48	0.00142	0.0268	0	7	7	150	4.69E+02	5.61E+04	5.61E+04	39	4	[M+NH4]+	2	132	790;793													52	413	0	1	1
SB-C18	794	8.46E+02	7	229.1489	229		0	0.333	2	0	0.973	0.74	0.00017	0.0365	0	7	7	229	6.82E+02	8.78E+03	8.78E+03																								C9H18N5O2	228.1461	3.5	-2.8	-0.00064
SB-C18	797	1.10E+03	7	119.0369	119		0	0.5	3	0	0.742	28.91	0.00344	0.0855	0	7	7	119	2.11E+03	2.06E+04	2.06E+04
SB-C18	798	1.79E+02	7	151.0615	151		0	0.333	2	1	0.713	19.83	0.003	0.0201	0	7	7	151	7.41E+02	6.54E+04	6.54E+04
SB-C18	802	3.98E+02	7	664.1102	664		0	0.333	2	0	0.916	1.27	0.00084	0.015	0	7	7	664	3.04E+03	1.02E+04	1.02E+04																								H39O39	663.1069	-18.5	0.07	0.00004
SB-C18	804	5.76E+02	7	113.0309	113		0	1	6	1	0.866	30.9	0.00349	0.0338	0	7	7	113	6.67E+02	6.55E+03	6.55E+03																								C4H4N2O2	112.0273	4	-4.58	-0.00051
SB-C18	805	1.30E+03	7	168.0489	168		0	0.5	3	0	0.978	1.67	0.00028	0.0123	0	7	7	168	7.11E+02	1.58E+04	1.58E+04	10																							C5H5N5O2	167.0443	6	1.13	0.00019
SB-C18	806	7.44E+03	7	180.0959	180		0	0.333	2	2	0.832	9.62	0.00173	0.0187	0	7	7	180	5.20E+02	9.76E+04	9.76E+04																								C5H13N3O4	179.0906	1	1.2	0.00021
SB-C18	809	4.23E+02	7	307.0822	307		0	0.333	2	0	0.9	3.17	0.00097	0.0278	0	7	7	307	1.60E+03	1.33E+04	1.33E+04																								C18H12NO4	306.0766	13.5	0.57	0.00018
SB-C18	811	7.44E+03	7	198.1016	198		0	0.333	2	0	0.939	2.96	0.00059	0.0209	0	7	7	198	1.01E+03	7.87E+04	7.87E+04																								C2H17N2O8	197.0985	-4.5	1.87	0.00037
SB-C18	812	1.07E+03	7	213.154	213		0	0.5	3	0	0.847	8.5	0.00181	0.0127	0	7	7	213	1.26E+03	1.61E+04	1.61E+04																								C7H16N8	212.1498	4	-2.77	-0.00059
SB-C18	813	2.20E+02	7	320.0888	320		0	0.333	2	0	0.644	11.71	0.00375	0.0132	0	7	7	320	5.46E+02	8.16E+03	8.16E+03																								C3H3N20	319.085	12.5	-0.58	-0.00019
SB-C18	814	7.35E+02	7	273.0794	273	1	0	0.833	5	0	0.925	4.53	0.00124	0.0095	0	7	7	273	5.45E+02	1.03E+04	1.03E+04	10																							C9H12N4O6	272.0757	6	0.23	0.00006
SB-C18	815	5.35E+02	7	139.046	139	1	0	0.667	4	4	0.929	6.4	0.00089	0.0215	0	7	7	139	4.32E+02	6.83E+03	6.83E+03	10																							C4H4N5O	138.0416	5.5	1.11	0.00015
SB-C18	816	6.89E+02	7	167.0663	167		0	0.333	2	0	0.834	10.37	0.00173	0.0099	0	7	7	167	6.17E+02	1.08E+04	1.08E+04	10																							C7H8N3O2	166.0617	5.5	2.19	0.00036
SB-C18	817	2.94E+02	7	166.1823	166		0	0.5	3	0	0.986	0.71	0.00012	0.0183	0	7	7	166	4.83E+02	4.18E+03	4.18E+03	10																							H21N8O2	165.1788	-5.5	-5.38	-0.00089
SB-C18	819	8.22E+04	7	137.0429	137	1	12	1	6	0	0.958	4.95	0.00068	0.0191	0	7	7	137	3.81E+03	8.23E+05	8.23E+05	10																		35	454	0	1	1	C4H8O5	136.0372	1	1.72	0.00023
SB-C18	820	3.23E+02	7	124.1682	124		0	0.833	5	0	0.964	4.96	0.00062	0.0145	0	7	7	124	3.88E+02	4.64E+03	4.64E+03	10
SB-C18	821	4.77E+03	7	137.1441	137	1	0	1	6	0	0.962	4.46	0.00061	0.0163	0	7	7	137	3.48E+02	5.15E+04	5.15E+04	10																							H18N5O3	136.141	-5.5	-2.93	-0.0004
SB-C18	822	6.20E+03	7	166.0683	166	1	2	1	6	1	0.954	4.44	0.00074	0.0183	0	7	7	166	2.77E+02	7.82E+04	7.82E+04	10																		65	382	0	1	1	C4H5N8	165.0637	6.5	-1.54	-0.00025
SB-C18	825	1.93E+03	7	137.1818	137	1	0	1	6	0	0.948	6.31	0.00087	0.0191	0	7	7	137	4.79E+02	2.49E+04	2.49E+04	10																							C3H24N2O3	136.1787	-7	-0.71	-0.0001
SB-C18	826	7.09E+02	7	126.0617	126		0	0.5	3	0	0.82	19.04	0.0024	0.0178	0	7	7	126	9.78E+02	1.10E+04	1.10E+04																								C5H7N3O	125.0589	4	-2.68	-0.00034
SB-C18	827	8.09E+02	7	137.2882	137		0	1	6	0	0.98	3.11	0.00043	0.0218	0	7	7	137	4.62E+02	1.03E+04	1.03E+04	10																							C3H38NO3	136.2852	-14.5	2.76	0.00038
SB-C18	828	6.87E+02	7	137.2609	137		0	1	6	0	0.969	4.22	0.00058	0.0218	0	7	7	137	7.98E+02	9.36E+03	9.36E+03	10
SB-C18	829	1.42E+04	7	124.0368	124	1	5	1	6	0	0.936	8.14	0.00101	0.0205	0	7	7	124	4.66E+02	2.00E+05	2.00E+05	10																		17	418	0	1	1	C4H3N4O	123.0307	5.5	4.36	0.00054
SB-C18	830	7.47E+02	7	124.1367	124	1	0	1	6	0	0.966	4.92	0.00061	0.0246	0	7	7	124	3.74E+02	1.02E+04	1.02E+04	10
SB-C18	833	2.68E+02	7	180.0918	180		0	0.333	2	1	0.781	12.92	0.00233	0.0041	0	7	7	180	1.05E+03	9.79E+04	9.79E+04																								C3H11N6O3	179.0893	1.5	0.87	0.00016
SB-C18	834	7.59E+02	7	110.0316	110	1	0	0.833	5	1	0.976	3.39	0.00037	0.0237	0	7	7	110	4.33E+02	9.37E+03	9.37E+03	10																							C2HN6	109.0263	5.5	5.98	0.00065
SB-C18	836	3.51E+02	7	319.1155	319		0	0.5	3	0	0.756	10.11	0.00323	0.0447	0	7	7	319	1.32E+03	8.03E+03	8.03E+03																								C3H20N5O12	318.1109	-3.5	0.4	0.00013
SB-C18	837	3.44E+02	7	385.1259	385		0	0.333	2	0	0.832	4.38	0.00169	0.0325	0	7	7	385	1.21E+03	7.71E+03	7.71E+03																								C18H12N10O	384.1196	18	-0.63	-0.00024
SB-C18	838	7.76E+02	7	156.1348	156		0	0.333	2	0	0.941	3.68	0.00057	0.0179	0	7	7	156	6.80E+02	1.20E+04	1.20E+04										155-Unclass: [M+H]+: 0.190	155-Unclass	0.19	C9H17NO	[M+H]+	156	-20.75	-0.00324	155						C6H19O4	155.1283	-2.5	-3.61	-0.00056
SB-C18	840	3.18E+04	7	169.1289	169	1	4	1	6	0	0.813	19.15	0.00324	0.2335	0	7	8	169	6.25E+02	1.84E+05	1.84E+05																			69	374	0	1	1	C7H14N5	168.1249	3.5	-0.13	-0.00002
SB-C18	844	1.67E+02	7	154.0353	154		0	0.333	2	0	0.809	13.15	0.00202	0.0041	0	7	7	154	1.24E+03	6.29E+03	6.29E+03																								C6H5N2O3	153.03	5.5	4.23	0.00065
SB-C18	848	1.48E+02	7	175.1033	175		0	0.333	2	2	0.726	14.22	0.00249	0.1301	0	7	7	175	5.97E+02	5.34E+03	5.34E+03																								C4H16NO6	174.0978	-2.5	0.61	0.00011
SB-C18	849	3.11E+03	7	183.077	183	1	0	0.667	4	1	0.827	16.51	0.00302	0.0749	0	7	7	183	9.53E+02	4.19E+04	4.19E+04																								C13H10O	182.0732	9	-0.87	-0.00016
SB-C18	850	4.90E+02	7	147.0425	147		0	0.5	3	0	0.848	13.06	0.00192	0.0566	0	7	7	147	4.44E+02	1.39E+04	1.39E+04																								C7H4N3O	146.0354	7.5	4.33	0.00063
SB-C18	851	2.46E+03	7	123.0414	123	1	0	1	6	2	0.829	28.22	0.00347	0.0512	0	7	7	123	1.62E+03	3.50E+04	3.50E+04	74																							C5H4N3O	122.0354	5.5	5.04	0.00062
SB-C18	854	5.89E+02	7	212.1236	212		0	0.333	2	0	0.919	3.54	0.00075	0.0355	0	7.01	7	212	1.19E+03	7.56E+03	7.56E+03										167G-Unclass: [M+FA]-: 0.237	167G-Unclass	0.237	C10H17NO	[M+FA]-	212	-14.39	-0.00305	167						C9H15N4O2	211.1195	4.5	-2.9	-0.00061
SB-C18	856	2.50E+02	7	173.0281	173		0	0.333	2	0	0.965	1.57	0.00027	0.0312	0	7	7	173	5.32E+02	5.25E+03	5.25E+03																								C3H8O8	172.0219	0	2.02	0.00035
SB-C18	857	1.59E+03	7	180.0476	180	1	0	0.667	4	7	0.849	10.86	0.00195	0.1928	0	7	7	180	1.38E+03	2.56E+04	2.56E+04	10									135-Adenine: [M+FA]-: 0.400	135-Adenine	0.4	C5H5N5	[M+FA]-	180	-13.32	-0.0024	135						C5H9NO6	179.043	2	0.2	0.00004
SB-C18	858	2.51E+02	7	197.1619	197		0	0.333	2	0	0.737	13.37	0.00264	0.0511	0	7	7	197	1.02E+03	4.71E+03	4.71E+03										196-Epiquinamide: [M+H]+: 0.209	196-Epiquinamide	0.209	C11H20N2O	[M+H]+	197	-16.04	-0.00316	196						C8H22NO4	196.1549	-1.5	-2.46	-0.00048
SB-C18	859	5.76E+01	7	187.1764	187		0	0.333	2	0	0.725	14.14	0.00265	0.0867	0	7	7	187	5.25E+02	4.84E+03	4.84E+03																								C7H24NO4	186.1705	-3.5	-0.16	-0.00003
SB-C18	861	3.89E+02	7	170.1149	170		0	0.333	2	0	0.609	23.39	0.00398	0.0561	0	7	7	170	6.96E+02	7.21E+03	7.21E+03																								C7H13N4O	169.1089	3.5	0.87	0.00015
SB-C18	864	9.12E+03	7	165.0518	165		0	0.333	2	0	0.728	17.45	0.00288	0.0073	0	7	7	165	1.48E+03	8.73E+04	8.73E+04	74																							C9H8O3	164.0473	6	-1.11	-0.00018
SB-C18	868	6.15E+03	7	153.0377	153	1	3	1	6	1	0.793	19.58	0.003	0.2238	0	7	7	153	1.41E+03	5.84E+04	5.84E+04																			58	525	0	1	1	C3H2N7O	152.0321	6.5	-1.12	-0.00017
SB-C18	876	1.22E+02	7	195.112	195		0	0.333	2	0	0.98	1.01	0.0002	0.0038	0	7	7	195	9.78E+02	4.82E+03	4.82E+03																								C10H14N2O2	194.1055	5	-1.67	-0.00032
SB-C18	877	4.37E+02	7	419.1606	419		0	0.333	2	0	0.912	2.13	0.00089	0.0145	0	7	7	419	8.83E+02	2.45E+04	2.45E+04																								C27H20N3O2	418.1556	19.5	-0.26	-0.00011
SB-C18	878	8.10E+02	7	178.0658	178		0	0.5	3	0	0.947	3.29	0.00059	0.0527	0	7	7	178	3.56E+02	9.46E+03	9.46E+03	1																							C4H9N4O4	177.0624	2.5	2.91	0.00052
SB-C18	880	1.14E+02	7	195.0654	195		0	0.333	2	1	0.63	20.12	0.00392	0.0059	0	7	7	195	1.75E+03	6.68E+03	6.68E+03																								C11H6N4	194.0593	11	1.12	0.00022
SB-C18	881	2.47E+02	7	212.121	212		0	0.333	2	0	0.754	12.16	0.00258	0.0146	0	7	7	212	1.70E+03	8.05E+03	8.05E+03																								C4H15N6O4	211.1155	0.5	0.62	0.00013
SB-C18	884	4.45E+02	7	560.1627	560		0	0.333	2	0	0.887	1.99	0.00111	0.0294	0	7	7	560	8.57E+02	9.17E+03	9.17E+03																								C41H21NO2	559.1572	32	0.02	0.00001
SB-C18	886	5.93E+02	7	177.0593	177		0	0.333	2	2	0.809	11.11	0.00197	0.0218	0	7	7	177	7.78E+02	7.13E+03	7.13E+03	1																							C4H8N4O4	176.0546	3	2.78	0.00049
SB-C18	890	5.00E+02	7	221.0809	221		0	0.5	3	0	0.865	8.09	0.00179	0.0143	0	7	7	221	3.21E+02	8.61E+03	8.61E+03	1									222/4A-N-Methylepibatidine: [M-H]-: 0.287	222/4A-N-Methylepibatidine	0.287	C12H15N2Cl	[M-H]-	221	-12.9	-0.00285	222						C13H8N4	220.0749	12	0.34	0.00007
SB-C18	891	6.73E+04	7	238.0891	238		0	0.5	3	1	0.737	14.12	0.00336	0.0128	0	7	7	238	1.52E+04	1.10E+06	1.10E+06	1																							C5H7N11O	237.0835	8	-0.19	-0.00004
SB-C18	893	6.60E+03	7	238.2232	238	1	0	0.667	4	0	0.712	14.51	0.00346	0.0105	0	7	7	238	4.37E+02	6.99E+04	6.99E+04	1																							C11H29N2O3	237.2178	-1.5	-2.23	-0.00053
SB-C18	894	1.67E+02	7	202.0682	202		0	0.333	2	1	0.8	10.42	0.00211	0.0083	0	7	7	202	1.87E+03	5.06E+03	5.06E+03																								C7H5N8	201.0637	9.5	-2.04	-0.00041
SB-C18	895	1.18E+05	7	238.0887	238		3	0.333	2	2	0.908	4.06	0.00097	0.0034	0	7	8	238	7.14E+02	1.10E+06	1.10E+06	1																		104	523	0	1	1	C7H9N8O2	237.0849	7.5	-0.65	-0.00015
SB-C18	897	1.20E+03	7	238.4154	238		0	0.5	3	0	0.772	13.56	0.00323	0.0092	0	7	7	238	9.42E+02	1.56E+04	1.56E+04	1																							H55N5O7	237.4102	-24	2.04	0.00048
SB-C18	899	7.89E+02	7	192.0833	192		0	0.333	2	0	0.749	13.7	0.00263	0.0128	0	7	7	192	1.92E+03	1.14E+04	1.14E+04	1																							C4H15O8	191.0767	-2.5	2.75	0.00053
SB-C18	902	5.15E+03	7	475.1782	475		2	0.333	2	1	0.765	5.22	0.00248	0.0085	0	7	7	475	4.70E+03	1.46E+05	1.46E+05	1																		175	369	0	1	1	H10N32O	474.1715	12	-0.25	-0.00012
SB-C18	904	8.83E+01	7	260.0709	260		0	0.5	3	1	0.688	17.79	0.00463	0.0352	0	7	7	260	7.60E+02	3.81E+03	3.81E+03																								C3H11N6O8	259.0638	1.5	2.05	0.00053
SB-C18	907	5.26E+02	7	193.0612	193		0	0.333	2	0	0.73	14.7	0.00284	0.0124	0	7	7	193	2.69E+03	9.32E+03	9.32E+03																								H10N5O7	192.058	-1.5	-0.96	-0.00018
SB-C18	909	3.17E+02	7	176.0526	176		0	0.333	2	0	0.914	4.9	0.00086	0.0178	0	7	7	176	7.17E+02	4.59E+03	4.59E+03																								C7H5N5O	175.0494	8	-0.36	-0.00006
SB-C18	910	9.33E+02	7	240.0959	240		0	0.5	3	0	0.826	9.92	0.00238	0.0864	0	7	7	240	8.39E+02	1.79E+04	1.79E+04	1																							C8H11N6O3	239.0893	6.5	-0.23	-0.00005
SB-C18	911	5.03E+02	7	195.0663	195		0	0.333	2	1	0.825	8.92	0.00174	0.0377	0	7	7	195	7.80E+02	7.26E+03	7.26E+03	1																							C13H8NO	194.0606	10.5	0.43	0.00008
SB-C18	913	5.15E+03	7	138.045	138		0	0.5	3	0	0.815	17.79	0.00246	0.0813	0	7	7	138	8.02E+02	5.96E+04	5.96E+04																								C11H5	137.0391	9.5	0.64	0.00009
SB-C18	915	6.51E+03	7	86.0942	86	1	0	0.667	4	5	0.923	14.68	0.00126	0.0081	0	7	7	86	5.23E+02	6.02E+04	6.02E+04	29																							C5H11N	85.0892	1	-4.15	-0.00035
SB-C18	917	1.24E+05	7	132.0978	132	1	5	0.667	4	6	0.857	13.73	0.00181	0.0068	0	7	8	132	2.90E+03	7.98E+05	7.98E+05	29																		27	536	0	1	1	C4H11N4O	131.0933	1.5	4.41	0.00058
SB-C18	918	6.65E+03	7	132.2014	132	1	0	0.667	4	6	0.865	14.7	0.00194	0.0069	0	7	8	132	4.08E+02	4.62E+04	4.62E+04	29																							CH27N2O4	131.1971	-10.5	-2.95	-0.00039
SB-C18	919	6.16E+03	7	220.0788	220		1	0.667	4	0	0.754	17.54	0.00386	0.1435	0	7	7	220	4.25E+02	6.34E+04	6.34E+04	1																		91	491	0	1	1	C7H7N8O	219.0743	8.5	-1.72	-0.00038
SB-C18	923	1.47E+03	7	322.0728	322	1	0	0.667	4	2	0.726	15.47	0.00498	0.0047	0	7	7	322	3.45E+03	2.17E+04	2.17E+04																								C9H13N4O9	321.0683	5.5	2.02	0.00065
SB-C18	925	1.66E+04	7	152.0555	152		0	0.5	3	5	0.943	3.14	0.00048	0.121	0	7	7	152	1.43E+03	1.15E+05	1.15E+05																								C5H5N5O	151.0494	6	-4.13	-0.00062
SB-C18	928	1.59E+04	7	182.0707	182		0	0.667	4	3	0.682	22.28	0.00406	0.2838	0	7	7	182	1.09E+03	2.96E+05	2.96E+05																								C5H7N7O	181.0712	6	-3.31	-0.0006
SB-C18	931	5.06E+02	7	118.0817	118		0	0.5	3	0	0.939	5.5	0.00065	0.0899	0	7	7	118	6.56E+02	3.52E+03	3.52E+03																								C3H9N4O	117.0776	1.5	1.65	0.00019
SB-C18	936	4.55E+03	7	194.0648	194		0	0.333	2	3	0.611	19.33	0.00375	0.1207	0	7	7	194	1.24E+03	6.17E+04	6.17E+04																								C5H5N8O	193.0586	7.5	-1.42	-0.00027
SB-C18	937	7.02E+03	7	136.0682	136		0	0.333	2	1	0.912	6.6	0.0009	0.0119	0	7	7	136	2.23E+03	2.88E+05	2.88E+05																								H11N2O6	135.0617	-3.5	-5.77	-0.00078
SB-C18	938	2.93E+03	7	180.0474	180	1	1	1	6	5	0.933	6.25	0.00112	0.0772	0	7	7	180	4.10E+02	2.85E+04	2.85E+04										135-Adenine: [M+FA]-: 0.555	135-Adenine	0.555	C5H5N5	[M+FA]-	180	-9.88	-0.00178	135	71	372	0	1	1	C5H9NO6	179.043	2	3.67	0.00066
SB-C18	940	1.18E+03	7	314.0904	314		0	0.333	2	1	0.925	2.13	0.00067	0.0401	0	7	7	314	2.42E+03	1.91E+04	1.91E+04																								C2H5N18O2	313.0843	9.5	-0.7	-0.00022
SB-C18	941	8.45E+02	7	130.0474	130		0	0.333	2	2	0.821	11.58	0.00151	0.1219	0	7	7	130	2.02E+03	7.44E+03	7.44E+03																								C3H5N4O2	129.0413	3.5	3.29	0.00042
SB-C18	942	2.26E+02	7	159.0471	159		0	0.333	2	1	0.987	0.83	0.00013	0.001	0	7	7	159	1.10E+03	5.31E+03	5.31E+03
SB-C18	948	2.48E+03	7	210.0583	210		0	0.833	5	6	0.874	9.13	0.00192	0.0805	0	7	7	210	6.40E+02	2.29E+04	2.29E+04																								C7H7N5O3	209.0549	7	-3.05	-0.00064
SB-C18	951	2.07E+03	7	192.048	192	1	0	0.833	5	1	0.894	9.84	0.00189	0.0211	0	7	7.45	192	8.18E+02	2.06E+04	2.06E+04																								C7H5N5O2	191.0443	8	-1.29	-0.00025
SB-C18	953	2.24E+04	7	182.0711	182		0	0.333	2	5	0.684	16.87	0.00307	0.0891	0	7	7.38	182	7.51E+02	2.96E+05	2.96E+05																								C2H9N6O4	181.0685	1.5	0.55	0.0001
SB-C18	954	1.23E+03	7	322.0775	322		0	0.333	2	3	0.932	1.69	0.00054	0.053	0	7	7	322	1.15E+03	2.07E+04	2.07E+04																								C26H9	321.0704	22.5	-0.36	-0.00012
SB-C18	957	1.12E+03	7	124.055	124		0	0.5	3	0	0.903	9.68	0.0012	0.017	0	7	7	124	1.58E+03	2.01E+04	2.01E+04
SB-C18	958	3.45E+04	7	123.0518	123	1	5	1	6	1	0.953	6.4	0.00079	0.0187	0	7	8	123	7.84E+02	2.36E+05	2.36E+05	22																		15	540	0	1	1	C6H6N2O	122.048	5	-0.82	-0.0001
SB-C18	959	1.60E+03	7	123.1524	123		0	0.667	4	0	0.932	7.73	0.00095	0.0214	0	7	8	123	3.72E+02	1.18E+04	1.18E+04	22
SB-C18	961	4.75E+02	7	170.1508	170		0	0.333	2	0	0.982	0.74	0.00013	0.0183	0	7	7	170	5.50E+02	5.84E+03	5.84E+03																								C8H17N4	169.1453	2.5	-2.89	-0.00049
SB-C18	963	4.55E+03	7	194.0646	194		1	0.5	3	2	0.851	3.87	0.00075	0.3804	0	7	8	194	1.31E+03	6.17E+04	6.17E+04																			81	433	0	1	1	C5H5N8O	193.0586	7.5	-0.21	-0.00004
SB-C18	964	1.66E+04	7	136.0598	136		0	0.5	3	7	0.898	2.84	0.00039	0.3161	0	7	8	136	1.38E+03	3.77E+05	3.77E+05										135-Adenine: [M+H]+: 0.748	135-Adenine	0.748	C5H5N5	[M+H]+	136	7.42	0.00101	135						C7H7N2O	135.0558	5.5	-2.47	-0.00033
SB-C18	966	3.46E+03	7	164.0534	164	1	5	1	6	1	0.95	4.33	0.00071	0.0378	0	7	8	164	3.56E+02	2.08E+04	2.08E+04																			64	437	0	1	1	C6H5N5O	163.0494	7	0.13	0.00002
SB-C18	967	5.96E+03	7	184.1638	184	1	0	0.833	5	3	0.917	5.54	0.00102	0.1869	0	7	8	184	6.03E+02	2.17E+04	2.17E+04										185-Pip: [M-H]-: 0.570	185-Pip	0.57	C11H23NO	[M-H]-	184	-9.35	-0.00172	185						C11H21NO	183.1623	2	-3.41	-0.00062
SB-C18	968	1.92E+03	7	236.074	236	1	0	0.333	2	5	0.941	2.41	0.00057	0.0187	0	7	8	236	1.18E+03	1.62E+04	1.62E+04	16																							C9H9N5O3	235.0705	8	-0.13	-0.00003
SB-C18	969	1.53E+03	7.39	210.0593	210		1	0.833	5	6	0.914	3.12	0.00066	0.2662	0	7	8	210	3.80E+02	1.14E+04	1.14E+04																			87	500	0	1	1	C7H7N5O3	209.0549	7	-2.5	-0.00052
SB-C18	972	5.83E+02	7	185.1678	185		0	0.333	2	0	0.94	0.73	0.00014	0.1526	0	7	8	185	5.64E+02	3.71E+03	3.71E+03																								C4H20N6O2	184.1648	-2	0.48	0.00009
SB-C18	975	9.12E+01	7	432.233	432		0	0.333	2	0	0.913	1.35	0.00058	0.1025	0	7.39	8	432	5.78E+02	5.71E+03	5.71E+03																								C23H27N8O	431.2308	14.5	-0.52	-0.00022
SB-C18	977	6.18E+02	7	86.1783	86		0	0.333	2	0	0.982	1.6	0.00014	0.0173	0	7	8	86	3.62E+02	3.29E+03	3.29E+03	16
SB-C18	978	3.02E+02	7	292.0393	292		0	0.5	3	2	0.919	3.15	0.00092	0.0457	0	7	8	292	1.65E+03	5.39E+03	5.39E+03																								C11H7N4O6	291.0366	10.5	0.73	0.00021
SB-C18	979	1.51E+03	7.47	132.3434	132		0	0.333	2	0	0.978	1.55	0.0002	0.0087	0	7	8	132	4.70E+02	9.26E+03	9.26E+03	16																							H43N4O2	131.3386	-18.5	-0.59	-0.00008
SB-C18	981	1.31E+04	7	86.0931	86	1	0	0.833	5	4	0.976	3.26	0.00028	0.0567	0	7	8	86	2.09E+02	5.84E+04	5.84E+04	16																							C5H11N	85.0892	1	7.56	0.00064
SB-C18	982	1.79E+05	7	132.0965	132	1	4	1	6	4	0.977	2.49	0.00033	0.055	0	7	8	132	1.66E+03	7.88E+05	7.88E+05	16																		29	424	0	1	1	C6H13NO2	131.0946	1	-2.28	-0.0003
SB-C18	983	4.56E+03	7	132.2366	132		0	0.5	3	0	0.969	3.21	0.00043	0.0092	0	7	8	132	5.11E+02	2.34E+04	2.34E+04	16																							C2H31N2O3	131.2335	-11.5	-3.76	-0.00049
SB-C18	984	9.74E+02	7	134.1041	134	1	0	0.667	4	0	0.905	9.83	0.00132	0.0968	0	7	8	134	6.45E+02	6.10E+03	6.10E+03
SB-C18	985	5.58E+02	7	241.1539	241		0	0.5	3	0	0.733	8.96	0.00216	0.3524	0	7	8	241	6.57E+02	4.51E+03	4.51E+03										196-Epiquinamide: [M+FA]-: 0.756	196-Epiquinamide	0.756	C11H20N2O	[M+FA]-	241	-4.05	-0.00098	196						C12H20N2O3	240.1474	4	0.51	0.00012
SB-C18	986	9.53E+03	7	132.2016	132	1	0	1	6	4	0.955	4.9	0.00065	0.0276	0	7	8	132	3.23E+02	4.55E+04	4.55E+04	16																							CH27N2O4	131.1971	-10.5	1.52	0.0002
SB-C18	991	5.56E+03	7	254.0849	254	1	1	1	6	2	0.967	2.07	0.00053	0.0299	0	7	8	254	4.78E+02	3.79E+04	3.79E+04	16																		107	504	0	1	1	C9H11N5O4	253.0811	7	-1.11	-0.00028
SB-C18	993	2.96E+02	7	276.0706	276		0	0.5	3	1	0.73	12.8	0.00353	0.0424	0	7	8	276	1.46E+03	5.86E+03	5.86E+03																								C9H7N8O3	275.0641	10.5	-1.82	-0.0005
SB-C18	994	1.82E+03	7	385.179	385		0	0.5	3	1	0.946	1.12	0.00043	0.1197	0	7	8	385	9.24E+02	1.98E+04	1.98E+04																								C15H24N6O6	384.1757	7	0.39	0.00015
SB-C18	997	2.84E+02	8	368.1505	368		0	0.5	3	2	0.911	3.15	0.00116	0.0495	0	7	8	368	1.71E+03	6.97E+03	6.97E+03																								C12H23N4O9	367.1465	3.5	1.56	0.00057
SB-C18	1,001	2.64E+02	8	368.1509	368		0	0.5	3	3	0.727	9.38	0.00345	0.1544	0	7	8	368	1.89E+03	7.82E+03	7.82E+03																								H27N6O16	367.1484	-9.5	0.33	0.00012
SB-C18	1,006	4.26E+01	8	153.0486	153		0	0.333	2	0	0.929	4.83	0.00074	0.0063	0	8	8	153	5.57E+02	4.28E+03	4.28E+03																								C6H6N3O2	152.046	5.5	1.72	0.00026
SB-C18	1,008	4.57E+03	8	152.0547	152		1	1	6	4	0.972	2.24	0.00034	0.0201	0	7	8	152	8.56E+02	2.98E+04	2.98E+04	34																		55	514	0	1	1	C5H5N5O	151.0494	6	-0.62	-0.00009
SB-C18	1,010	3.72E+03	8	284.0944	284	1	1	0.333	2	6	0.902	0.58	0.00017	0.2624	0	7	8	284	9.34E+02	2.63E+04	2.63E+04	34																		133	473	0	1	1	C10H13N5O5	283.0917	7	0.23	0.00007
SB-C18	1,011	1.61E+03	8	184.167	184		0	0.5	3	6	0.822	7.46	0.00137	0.3123	0	7	8	184	4.26E+02	2.28E+04	2.28E+04										185-Pip: [M-H]-: 0.563	185-Pip	0.563	C11H23NO	[M-H]-	184	-9.49	-0.00175	185						C11H21NO	183.1623	2	-3.55	-0.00065
SB-C18	1,012	3.56E+03	8	136.0593	136		3	1	6	4	0.966	3.29	0.00045	0.0454	0	7	8	136	1.05E+03	1.76E+04	1.76E+04	18									135-Adenine: [M+H]+: 0.905	135-Adenine	0.905	C5H5N5	[M+H]+	136	2.78	0.00038	135	31	444	0	1	1	C5H5N5	135.0545	6	2.8	0.00038
SB-C18	1,013	8.72E+03	8	268.099	268		0	0.833	5	4	0.977	1.1	0.0003	0.0331	0	7	8	268	7.91E+02	4.84E+04	4.84E+04	18																							C10H13N5O4	267.0968	7	0.74	0.0002
SB-C18	1,016	8.11E+03	8	269.0888	269		0	0.333	2	2	0.942	2.29	0.00062	0.0008	0	8	8	269	2.95E+03	6.37E+04	6.37E+04	7																							C13H10N5O2	268.0835	11.5	-0.15	-0.00004
SB-C18	1,017	1.10E+03	8	137.1831	137		0	0.5	3	0	0.941	5.51	0.00076	0.0426	0	8	8	137	4.17E+02	6.79E+03	6.79E+03	7																							CH22N5O2	136.1774	-6.5	3.62	0.00049
SB-C18	1,018	5.64E+04	8	137.0414	137	1	5	1	6	0	0.966	2.91	0.0004	0.0358	0	7	8	137	1.63E+03	2.95E+05	2.95E+05	7																		37	542	0	1	1	C5H4N4O	136.0385	6	0.26	0.00004
SB-C18	1,019	2.67E+03	8	137.1469	137	1	0	1	6	0	0.981	1.5	0.00021	0.0358	0	8	8	137	3.67E+02	1.54E+04	1.54E+04	7																							C2H20N2O4	136.1423	-6	0.66	0.00009
SB-C18	1,020	4.36E+03	8	537.1686	537		1	0.833	5	0	0.892	2.42	0.0013	0.2286	0	8	8	537	1.27E+03	6.13E+04	6.13E+04																			178	373	0	1	1	C8H28N10O17	536.1634	0	0	0
SB-C18	1,021	7.31E+03	8	123.0543	123		0	0.5	3	5	0.951	3.23	0.0004	0.0888	0	7	8	123	8.12E+02	1.08E+05	1.08E+05																								C6H6N2O	122.048	5	-0.29	-0.00004
SB-C18	1,022	4.81E+02	8	538.1718	538		0	0.333	2	0	0.757	4.02	0.00216	0.1281	0	8	8	538	1.16E+03	1.59E+04	1.59E+04																								C29H23N5O6	537.1648	21	0.07	0.00004
SB-C18	1,029	7.24E+03	8	218.1354	218	1	1	1	6	3	0.954	3.3	0.00072	0.0787	0	8	8	218	7.47E+02	2.44E+04	2.44E+04																			90	445	0	1	1	C10H19NO4	217.1314	2	-0.79	-0.00017
SB-C18	1,030	6.78E+03	8	268.1017	268		0	0.667	4	5	0.899	3.88	0.00104	0.1244	0	8	8	268	1.69E+03	3.64E+04	3.64E+04																								C10H13N5O4	267.0968	7	0.12	0.00003
SB-C18	1,035	7.71E+03	8	269.0888	269		0	0.333	2	2	0.918	2.43	0.00065	0.065	0	8	8	269	1.22E+03	4.97E+04	4.97E+04																								C13H10N5O2	268.0835	11.5	0.43	0.00012
SB-C18	1,036	5.19E+02	8	123.0546	123		0	0.333	2	5	0.929	5.17	0.00064	0.0373	0	8	8	123	7.61E+02	6.22E+03	6.22E+03																								C6H6N2O	122.048	5	-2.85	-0.00035
SB-C18	1,037	1.06E+02	8	219.1396	219		0	0.333	2	0	0.935	2.33	0.00051	0.054	0	8	8	219	7.91E+02	3.83E+03	3.83E+03																								C2H22N2O9	218.1325	-7	1.52	0.00033
SB-C18	1,044	3.72E+04	8	178.1221	178		0	0.333	2	2	0.979	0.5	0.00009	0.0394	0	8	9	178	5.42E+02	7.43E+04	7.43E+04
SB-C18	1,046	1.35E+04	8	132.1004	132		0	0.333	2	1	0.933	5.39	0.00071	0.0016	0	8	8	132	2.29E+03	1.62E+05	1.62E+05																								C6H13NO2	131.0946	1	-4.56	-0.0006
SB-C18	1,048	1.56E+03	8	218.1361	218		0	0.5	3	6	0.934	3.61	0.00079	0.0426	0	8	8	218	1.37E+03	2.63E+04	2.63E+04																								C10H19NO4	217.1314	2	-1.51	-0.00033
SB-C18	1,052	7.79E+01	8	123.0544	123		0	0.333	2	3	0.946	0.98	0.00012	0.1354	0	8	8	123	5.48E+02	3.83E+03	3.83E+03																								C4H4N5	122.0467	5.5	1.93	0.00024
SB-C18	1,056	2.16E+02	8	209.1636	209		0	0.333	2	2	0.838	4.46	0.00093	0.2375	0	8	8	209	7.32E+02	4.85E+03	4.85E+03										191G-Unclass: [M+NH4]+: 0.626	191G-Unclass	0.626	C12H17NO	[M+NH4]+	209	-7.16	-0.0015	191						C10H18N5	208.1562	4.5	-0.75	-0.00016
SB-C18	1,059	2.41E+03	8	172.1321	172		0	0.333	2	1	0.839	3.57	0.00061	0.3303	0	8	9	172	5.81E+02	9.18E+03	9.18E+03																								C7H15N4O	171.1246	2.5	1.9	0.00032
SB-C18	1,065	6.98E+02	8	216.1934	216		0	0.333	2	2	0.913	1.4	0.0003	0.1882	0	8	8	216	1.61E+03	6.04E+03	6.04E+03																								C12H25NO2	215.1885	1	-0.69	-0.00015
SB-C18	1,069	1.90E+03	9	137.0442	137		0	0.5	3	6	0.936	1.51	0.00021	0.2111	0	8	9	137	9.26E+02	3.10E+04	3.10E+04																								C5H4N4O	136.0385	6	0.91	0.00012
SB-C18	1,071	3.15E+02	8	132.0977	132		0	0.333	2	4	0.776	15.26	0.00202	0.1105	0	8	8	132	2.11E+03	1.76E+04	1.76E+04																								C4H11N4O	131.0933	1.5	-5.05	-0.00066
SB-C18	1,074	1.48E+04	8	209.1636	209		0	0.333	2	2	0.938	1.86	0.00039	0.0812	0	8	9	209	7.51E+02	3.81E+04	3.81E+04										191G-Unclass: [M+NH4]+: 0.636	191G-Unclass	0.636	C12H17NO	[M+NH4]+	209	-6.96	-0.00146	191						C10H18N5	208.1562	4.5	-0.56	-0.00012
SB-C18	1,079	2.40E+04	8	160.0719	160	1	1	1	6	0	0.974	1.11	0.00018	0.0782	0	8	9	160	6.37E+02	5.86E+04	5.86E+04																			63	493	0	1	1	C10H9NO	159.0684	7	-1.2	-0.00019
SB-C18	1,081	3.04E+03	9	152.0547	152		1	0.5	3	7	0.894	5.56	0.00085	0.1322	0	8	9	152	6.84E+02	1.77E+04	1.77E+04																			57	438	0	1	1	C5H5N5O	151.0494	6	0.62	0.00009
SB-C18	1,082	3.94E+03	8	177.0983	177	1	1	0.833	5	6	0.91	4.99	0.00088	0.2065	0	8	9	177	6.40E+02	1.24E+04	1.24E+04																			70	509	0	1	1	C10H12N2O	176.095	6	-2.41	-0.00042
SB-C18	1,087	5.11E+02	9	268.0992	268		0	1	6	0	0.957	1.63	0.00044	0.1079	0	8	9	268	7.33E+02	5.15E+03	5.15E+03																								C10H13N5O4	267.0968	7	-0.86	-0.00023
SB-C18	1,090	1.21E+03	9	208.0422	208		0	1	6	3	0.955	2.54	0.00053	0.0639	0	8	9	208	7.12E+02	7.41E+03	7.41E+03																								C7H5N5O3	207.0392	8	-1.3	-0.00027
SB-C18	1,091	2.34E+02	8	161.0734	161		0	0.333	2	2	0.842	7.17	0.00115	0.1604	0	8	9	161	7.91E+02	8.91E+03	8.91E+03																								C3H8N6O2	160.0709	3	-3.2	-0.00051
SB-C18	1,094	4.16E+02	9	132.0999	132		0	0.5	3	2	0.866	5.91	0.00078	0.2925	0	8	9	132	1.88E+03	5.16E+03	5.16E+03																								C3H15O5	131.092	-3.5	3.4	0.00045
SB-C18	1,098	5.91E+02	9	254.0844	254		0	0.333	2	0	0.944	2.35	0.0006	0.0014	0	9	9	254	6.15E+02	3.89E+03	3.89E+03																								C9H11N5O4	253.0811	7	-0.82	-0.00021
SB-C18	1,101	5.16E+02	9	145.035	145		0	0.333	2	3	0.951	2	0.00029	0.0703	0	8	9	145	5.44E+02	3.64E+03	3.64E+03																								CH2N7O2	144.027	4.5	-2.08	-0.0003
SB-C18	1,102	2.39E+03	9	127.0435	127		0	1	6	2	0.894	12.15	0.00154	0.1532	0	8	9	127	6.62E+02	1.11E+04	1.11E+04																								C3H4N5O	126.0416	4.5	5.08	0.00064
SB-C18	1,105	7.74E+03	9	137.0415	137	1	4	1	6	2	0.97	2.76	0.00038	0.0694	0	8	9	137	9.23E+02	3.00E+04	3.00E+04																			36	524	0	1	1	C5H4N4O	136.0385	6	-0.52	-0.00007
SB-C18	1,115	3.51E+03	9	182.0649	182		0	0.667	4	4	0.786	13.16	0.0024	0.2093	0	9	9	182	1.35E+03	2.77E+04	2.77E+04										161A-Unclass: [M-2H+Na]-: 0.361	161A-Unclass	0.361	C9H11N3	[M-2H+Na]-	182	-14.04	-0.00256	161						C6H7N5O2	181.06	6	0.87	0.00016
SB-C18	1,125	4.64E+03	9	182.0652	182		5	0.667	4	4	0.93	3.4	0.00062	0.1653	0	9	9	182	1.35E+03	2.77E+04	2.77E+04										161A-Unclass: [M-2H+Na]-: 0.315	161A-Unclass	0.315	C9H11N3	[M-2H+Na]-	182	-15.05	-0.00274	161	72	396	0	1	1	C6H7N5O2	181.06	6	-0.15	-0.00003
SB-C18	1,149	2.28E+03	10	244.1005	244		0	0.5	3	6	0.938	2.43	0.00059	0.0741	0	9	10	244	7.01E+02	1.81E+04	1.81E+04																								C8H13N5O4	243.0968	5	0.13	0.00003
SB-C18	1,156	9.74E+03	10	226.1803	226		0	0.333	2	1	0.923	1.09	0.00025	0.1718	0	9	10	226	5.64E+02	2.01E+04	2.01E+04										181A-3,5-I: [M+FA]-: 0.865	181A-3,5-I	0.865	C12H23N	[M+FA]-	226	-2.39	-0.00054	181						C13H23NO2	225.1729	3	2.47	0.00056
SB-C18	1,165	5.59E+02	10	197.0426	197		0	0.333	2	3	0.84	4.76	0.00094	0.2298	0	9	10	197	6.15E+02	3.85E+03	3.85E+03																								C7H6N3O4	196.0358	6.5	3.01	0.00059
SB-C18	1,167	7.25E+02	10	192.0471	192		0	0.333	2	4	0.963	0.58	0.00011	0.0837	0	9	10	192	7.82E+02	5.13E+03	5.13E+03																								C7H5N5O2	191.0443	8	-3.27	-0.00062
SB-C18	1,169	9.90E+03	10	244.1007	244		0	0.833	5	6	0.98	0.5	0.00012	0.0592	0	9	10	244	1.25E+03	2.88E+04	2.88E+04																								C8H13N5O4	243.0968	5	0.23	0.00006
SB-C18	1,171	1.70E+03	10	212.0741	212		0	0.5	3	3	0.978	0.6	0.00013	0.0622	0	10	10	212	6.76E+02	6.24E+03	6.24E+03																								C7H9N5O3	211.0705	6	-1.35	-0.00029
SB-C18	1,173	6.29E+02	10	197.0426	197		0	0.333	2	4	0.919	3.33	0.00066	0.0625	0	10	10	197	8.65E+02	4.10E+03	4.10E+03																								C10H4N4O	196.0385	11	-2.28	-0.00045
SB-C18	1,175	7.25E+02	10	184.1657	184		0	0.333	2	1	0.98	0.94	0.00017	0.0126	0	10	10	184	4.47E+02	4.60E+03	4.60E+03										185-Pip: [M-H]-: 0.472	185-Pip	0.472	C11H23NO	[M-H]-	184	-11.48	-0.00211	185						C9H19N4	183.161	2.5	1.78	0.00033
SB-C18	1,176	2.09E+02	10	192.0478	192		0	0.333	2	4	0.855	1.14	0.00022	0.3988	0	10	10	192	7.82E+02	3.70E+03	3.70E+03																								C7H5N5O2	191.0443	8	-2.28	-0.00044
SB-C18	1,179	2.62E+02	10	197.0426	197		0	0.333	2	3	0.841	5.52	0.00109	0.1814	0	10	10	197	8.65E+02	3.36E+03	3.36E+03																								C10H4N4O	196.0385	11	-2.23	-0.00044
SB-C18	1,181	1.84E+02	10	367.1481	367		0	0.333	2	1	0.926	0.83	0.00031	0.1464	0	10	10	367	6.18E+02	4.24E+03	4.24E+03																								C4H30O18	366.1432	-10	0.22	0.00008
SB-C18	1,182	3.02E+04	10	170.1526	170		0	0.5	3	0	0.986	1.06	0.00018	0.0078	0	9	11	170	5.76E+02	5.23E+04	5.23E+04																								C10H19NO	169.1467	2	-0.09	-0.00001
SB-C18	1,184	2.89E+03	10	216.1907	216		0	0.333	2	3	0.966	0.21	0.00005	0.0949	0	10	11	216	8.92E+02	6.51E+03	6.51E+03																								C12H25NO2	215.1885	1	-1.72	-0.00037
SB-C18	1,196	4.94E+01	11	216.1925	216		0	0.333	2	6	0.719	7.96	0.00172	0.3821	0	10	11	216	6.39E+02	4.53E+03	4.53E+03																								C10H23N4O	215.1872	1.5	0.51	0.00011
SB-C18	1,199	2.44E+04	11	186.1447	186		0	0.5	3	2	0.876	0.81	0.00015	0.43	0	10	11	186	6.45E+02	4.32E+04	4.32E+04																								C10H19NO2	185.1416	2	-1.11	-0.00021
SB-C18	1,201	2.63E+02	11	216.1925	216	1	0	0.333	2	6	0.967	0.68	0.00015	0.0613	0	11	11	216	6.39E+02	7.12E+03	7.12E+03																								C12H25NO2	215.1885	1	-1.92	-0.00041
SB-C18	1,202	1.42E+03	11	247.124	247		0	0.667	4	1	0.904	2.53	0.00063	0.2175	0	11	11	247	1.16E+03	9.00E+03	9.00E+03																								C9H12N9	246.1216	8.5	-0.9	-0.00022
SB-C18	1,209	3.79E+03	11	164.1066	164		0	0.333	2	1	0.899	2.97	0.00049	0.1763	0	11	11	164	5.98E+02	1.14E+04	1.14E+04																								C10H13NO	163.0997	5	-2.84	-0.00046
SB-C18	1,211	1.16E+04	11	226.1767	226		0	0.333	2	0	0.973	0.61	0.00014	0.0448	0	11	11	226	5.08E+02	2.50E+04	2.50E+04										225E-aPTX: [M+H]+: 0.603	225E-aPTX	0.603	C13H23NO2	[M+H]+	226	-7.02	-0.00159	225						C11H21N4O	225.1715	3.5	-1.09	-0.00025
SB-C18	1,212	5.77E+03	11	216.1925	216	1	0	0.333	2	4	0.895	0.03	0.00001	0.3334	0	11	11	216	6.39E+02	2.07E+04	2.07E+04																								C10H23N4O	215.1872	1.5	2.8	0.0006
SB-C18	1,221	6.09E+03	11	167.0861	167		0	0.5	3	0	0.953	2.4	0.0004	0.1006	0	11	12	167	8.18E+02	3.22E+04	3.22E+04																								H8N9O2	166.0801	1.5	-2.35	-0.00039
SB-C18	1,222	3.32E+01	11	224.117	224		0	0.333	2	0	0.844	6.96	0.00156	0.0319	0	11	12	224	1.23E+03	3.87E+03	3.87E+03										189-THQ: [M+Cl]-: 0.708	189-THQ	0.708	C13H19N	[M+Cl]-	224	-5.22	-0.00117	189						CH11N12O2	223.1128	2.5	-0.39	-0.00009
SB-C18	1,230	4.28E+02	11	186.147	186		0	0.333	2	1	0.911	2.67	0.0005	0.1354	0	11	12	186	5.84E+02	4.81E+03	4.81E+03																								C8H17N4O	185.1402	2.5	-3.09	-0.00057
SB-C18	1,232	3.78E+02	12	270.2036	270		0	0.333	2	3	0.977	0.7	0.00019	0.0182	0	11	12	270	6.80E+02	7.57E+03	7.57E+03										225A-Izidine: [M+FA]-: 0.184	225A-Izidine	0.184	C14H27NO	[M+FA]-	270	-12.09	-0.00327	225						C12H29O6	269.1964	-1.5	1.9	0.00051
SB-C18	1,237	4.40E+03	12	131.0452	131		3	1	6	1	0.969	2.13	0.00028	0.0823	0	11	12	131	1.88E+03	1.74E+04	1.74E+04	20	5	[M+H-H2O]+	3	148	1237;1239													23	496	0	1	1	C7H4N3	130.0405	7.5	-0.19	-0.00002
SB-C18	1,238	5.20E+03	12	120.1766	120	1	0	1	6	0	0.97	3.1	0.00037	0.0347	0	11	12	120	2.29E+03	1.93E+04	1.93E+04	20
SB-C18	1,239	1.06E+05	12	166.0823	166	1	2	1	6	1	0.964	2.35	0.00039	0.0492	0	11	12	166	4.66E+04	3.78E+05	3.78E+05	20	5	[M+NH4]+	3	148	1237;1240;1239				330-Pseudo: [M+2H]+2: 0.597	330-Pseudo	0.597	C18H22N2O4	[M+2H]+2	166.08625	-9.7	-0.00161	330.15796	66	417	0	1	1	C7H9N4O	165.0776	5.5	-1.63	-0.00027
SB-C18	1,240	3.82E+03	11.61	149.0559	149	1	1	1	6	1	0.97	2.68	0.0004	0.0562	0	11	12	149	1.76E+03	1.45E+04	1.45E+04	20	5	[M+H]+	3	148	1240;1239													51	529	0	1	1	C7H6N3O	148.0511	6.5	-1.34	-0.0002
SB-C18	1,241	9.70E+04	12	120.0778	120	1	2	1	6	0	0.966	3.46	0.00042	0.0397	0	11	12	120	4.22E+04	3.50E+05	3.50E+05	20																		12	533	0	1	1
SB-C18	1,242	2.33E+03	12	120.2084	120	1	0	1	6	0	0.973	3.35	0.0004	0.0448	0	11	12	120	9.52E+02	8.75E+03	8.75E+03	20
SB-C18	1,243	5.52E+03	12	166.1977	166	1	0	1	6	0	0.96	2.65	0.00044	0.053	0	11	12	166	2.46E+03	2.05E+04	2.05E+04	20																							C3H25N4O3	165.1927	-6.5	-2.36	-0.00039
SB-C18	1,245	1.13E+03	12	103.0499	103		0	0.833	5	0	0.95	5.99	0.00062	0.1066	0	11	12	103	6.74E+02	5.24E+03	5.24E+03
SB-C18	1,246	2.50E+03	12	166.235	166	1	0	0.833	5	0	0.958	3.33	0.00055	0.0465	0	11	12	166	1.16E+03	9.50E+03	9.50E+03	20
SB-C18	1,247	5.84E+03	12	121.0774	121	1	1	0.667	4	1	0.868	17.7	0.00214	0.0957	0	11	12	121	7.33E+03	3.59E+04	3.59E+04																			13	403	0	1	1
SB-C18	1,250	5.03E+02	12	137.042	137		0	0.667	4	1	0.76	25.84	0.00354	0.09	0	12	12	137	7.46E+02	4.31E+03	4.31E+03																								C3H2N7	136.0372	6.5	-4.66	-0.00063
SB-C18	1,251	5.71E+02	12	270.2005	270		0	0.333	2	6	0.899	3.95	0.00107	0.0017	0	12	12	270	9.86E+02	9.86E+03	9.86E+03										235AA-Tricyclic: [M+Cl]-: 0.061	235AA-Tricyclic	0.061	C16H29N	[M+Cl]-	270	13.9	0.00376	235.23						C11H23N7O	269.1964	4	-1.96	-0.00053
SB-C18	1,255	6.29E+02	12	214.1762	214		0	0.333	2	0	0.846	1.58	0.00034	0.3919	0	11	12	214	5.47E+02	4.41E+03	4.41E+03																								C10H21N4O	213.1715	2.5	-2.99	-0.00064
SB-C18	1,269	5.27E+02	12	386.7163	387		0	0.333	2	0	0.963	0.84	0.00032	0.0206	0	11.86	12	387	1.91E+03	1.37E+04	1.37E+04																								C11H91N7O4	385.7133	-30	-0.56	-0.00022
SB-C18	1,270	1.23E+03	12	127.0435	127		2	0.833	5	0	0.849	17.44	0.00222	0.0283	0	12	12	127	8.70E+02	1.27E+04	1.27E+04																			19	397	0	1	1	CH2N8	126.0402	5	-0.16	-0.00002
SB-C18	1,276	3.68E+03	12	270.2005	270		0	0.5	3	3	0.961	1.91	0.00052	0.0203	0	12	12	270	9.86E+02	2.89E+04	2.89E+04										225A-Izidine: [M+FA]-: 0.037	225A-Izidine	0.037	C14H27NO	[M+FA]-	270	-14.25	-0.00385	225						C11H23N7O	269.1964	4	-0.26	-0.00007
SB-C18	1,280	7.12E+04	12	254.2099	254		1	0.5	3	5	0.945	2.69	0.00068	0.0168	0	12	12	254	3.40E+03	5.42E+05	5.42E+05	57									253A-aPTX: [M+H]+: 0.822	253A-aPTX	0.822	C15H27NO2	[M+H]+	254	-2.79	-0.00071	253	108	422	0	1	1	H33N2O12	253.2034	-14.5	0.47	0.00012
SB-C18	1,281	1.06E+03	12	254.3973	254		0	0.333	2	1	0.904	3.97	0.00101	0.0055	0	12	12	254	5.25E+02	1.42E+04	1.42E+04	57																							CH55N3O9	253.3938	-24	1.2	0.0003
SB-C18	1,282	3.79E+03	12	254.346	254	1	0	0.5	3	2	0.919	3.9	0.00099	0.0044	0	12	12	254	5.04E+02	3.01E+04	3.01E+04	57																							C11H45N2O3	253.343	-9.5	1.03	0.00026
SB-C18	1,283	1.12E+04	12	255.2108	255		0	0.333	2	0	0.821	7.43	0.0019	0.0035	0	12	12	255	9.56E+02	8.43E+04	8.43E+04																								C8H26N6O3	254.2066	-1	-1.9	-0.00048
SB-C18	1,285	3.52E+04	12	166.0819	166		0	0.333	2	7	0.912	0.34	0.00006	0.2634	0	12	12	166	1.68E+03	3.73E+05	3.73E+05										330-Pseudo: [M+2H]+2: 0.623	330-Pseudo	0.623	C18H22N2O4	[M+2H]+2	166	-9.08	-0.00151	330						C7H9N4O	165.0776	5.5	-1	-0.00017
SB-C18	1,286	2.89E+02	12	446.2567	446		0	0.667	4	1	0.883	4.15	0.00185	0.0428	0	12	12	446	1.46E+03	1.11E+04	1.11E+04																								C3H25N24O3	445.2542	3.5	-0.12	-0.00005
SB-C18	1,290	7.15E+03	12	184.1657	184	1	1	1	6	2	0.933	8.48	0.00156	0.0344	0	12	12	184	6.23E+02	5.65E+04	5.65E+04										185-Pip: [M-H]-: 0.483	185-Pip	0.483	C11H23NO	[M-H]-	184	-11.22	-0.00207	185	73	506	0	1	1	C9H19N4	183.161	2.5	2.04	0.00037
SB-C18	1,291	1.61E+02	12	250.0895	250		0	0.333	2	0	0.79	8.7	0.00218	0.0196	0	12	12	250	8.74E+02	5.33E+03	5.33E+03																								C10H11N5O3	249.0862	8	0.02	0.00001
SB-C18	1,294	5.64E+02	12	145.0321	145		0	0.333	2	2	0.991	0.36	0.00005	0.0126	0	12	12	145	5.82E+02	4.30E+03	4.30E+03																								C3H4N4O3	144.0283	4	4.16	0.0006
SB-C18	1,295	1.17E+03	12	152.1418	152		0	0.333	2	4	0.978	0.57	0.00009	0.0449	0	12	12	152	1.11E+03	7.09E+03	7.09E+03										151A-Unclass: [M+H]+: 0.548	151A-Unclass	0.548	C10H17N	[M+H]+	152	-11.88	-0.00181	151						C7H19O3	151.1334	-1.5	5.77	0.00087
SB-C18	1,301	3.25E+02	12	221.0895	221		0	0.333	2	0	0.911	4.02	0.00089	0.0183	0	12	12	221	7.41E+02	4.14E+03	4.14E+03																								C11H12N2O3	220.0848	7	-1.79	-0.00039
SB-C18	1,303	4.50E+02	12	125.0921	125		0	0.333	2	0	0.874	10.51	0.00131	0.0073	0	12	12	125	5.53E+02	6.49E+03	6.49E+03	51
SB-C18	1,304	1.15E+02	12	190.0463	190		0	0.333	2	0	0.968	1.68	0.00032	0.0081	0	12	12	190	1.12E+03	3.93E+03	3.93E+03																								C10H7NO3	189.0426	8	1.99	0.00038
SB-C18	1,307	4.29E+03	12	160.128	160		0	0.333	2	3	0.985	0.82	0.00013	0.0099	0	12	12	160	5.85E+02	4.97E+04	4.97E+04	51																							C6H15N4O	159.1246	1.5	1.47	0.00023
SB-C18	1,308	3.14E+03	12	282.1873	282		1	0.667	4	0	0.892	4.85	0.00137	0.0145	0	12	12	282	3.79E+02	3.78E+04	3.78E+04																			128	519	0	1	1	C10H25N4O5	281.1825	0.5	2.13	0.0006
SB-C18	1,312	3.65E+04	12	178.1216	178		0	0.333	2	0	0.975	1.39	0.00025	0.0065	0	12	13	178	5.64E+02	1.89E+05	1.89E+05										155-Unclass: [M+Na]+: 0.609	155-Unclass	0.609	C9H17NO	[M+Na]+	178	8.79	0.00157	155						C9H13N4	177.114	5.5	2.82	0.0005
SB-C18	1,315	3.22E+02	12	145.0321	145		0	0.333	2	2	0.886	1.64	0.00024	0.2923	0	12	12	145	6.85E+02	3.60E+03	3.60E+03																								C2H8O7	144.027	-1	2.71	0.00039
SB-C18	1,316	6.34E+03	12	198.182	198		0	0.5	3	3	0.754	17.13	0.00339	0.0019	0	12	12	198	6.04E+02	5.30E+04	5.30E+04										197A-Unclass: [M+H]+: 0.401	197A-Unclass	0.401	C12H23NO	[M+H]+	198	-12.09	-0.0024	197						C9H25O4	197.1753	-2.5	1.44	0.00028
SB-C18	1,320	4.43E+02	12	419.1358	419		0	0.5	3	0	0.777	6.34	0.00266	0.0751	0	12	12	419	1.32E+03	1.30E+04	1.30E+04																								C14H26O14	418.1323	2	0	0
SB-C18	1,321	1.79E+03	12	165.1349	165		0	0.333	2	2	0.962	1.68	0.00028	0.0373	0	12	12	165	5.54E+02	6.45E+03	6.45E+03																								C7H18NO3	164.1287	-0.5	-0.29	-0.00005
SB-C18	1,334	2.85E+03	12	228.1918	228		0	0.333	2	0	0.753	10.12	0.00231	0.0978	0	12	12	228	6.10E+02	2.89E+04	2.89E+04										183A-Pip: [M+FA]-: 0.469	183A-Pip	0.469	C12H25N	[M+FA]-	228	-9.31	-0.00213	183						C11H23N4O	227.1872	2.5	1.39	0.00031
SB-C18	1,335	2.09E+03	12	313.1848	313		0	0.5	3	1	0.918	3.22	0.00101	0.0108	0	12	12	313	1.01E+03	2.86E+04	2.86E+04																								C16H26NO5	312.1811	4.5	0.65	0.0002
SB-C18	1,336	1.01E+02	12	259.168	259		0	0.333	2	0	0.809	7.8	0.00202	0.0038	0	12	12	259	7.98E+02	3.69E+03	3.69E+03																								C4H20N9O4	258.1638	-0.5	-1.6	-0.00041
SB-C18	1,337	9.55E+02	12	331.1959	331		0	0.333	2	1	0.972	0.5	0.00017	0.0397	0	12	12	331	9.49E+02	3.10E+04	3.10E+04																								C13H30O9	330.189	-1	1.95	0.00065
SB-C18	1,338	2.66E+03	12	209.1638	209		0	0.333	2	2	0.785	4.8	0.001	0.3876	0	12	12	209	8.86E+02	3.31E+04	3.31E+04										191G-Unclass: [M+NH4]+: 0.778	191G-Unclass	0.778	C12H17NO	[M+NH4]+	209	-4.24	-0.00089	191						C10H18N5	208.1562	4.5	2.18	0.00045
SB-C18	1,344	1.53E+03	12	187.1492	187		0	0.333	2	0	0.791	11.48	0.00215	0.0255	0	12	12	187	5.78E+02	2.07E+04	2.07E+04																								C2H22N2O7	186.1427	-7	1.13	0.00021
SB-C18	1,348	3.54E+02	12	132.2011	132		0	0.333	2	0	0.993	0.43	0.00006	0.0065	0	12	12	132	4.47E+02	3.37E+03	3.37E+03	43																							CH27N2O4	131.1971	-10.5	-1.6	-0.00021
SB-C18	1,352	3.41E+03	12	143.1147	143	1	1	1	6	0	0.958	3.78	0.00054	0.0467	0	12	12	143	6.75E+02	3.14E+04	3.14E+04	43																		42	412	0	1	1	C7H14N2O	142.1106	2	-4.4	-0.00063
SB-C18	1,353	7.94E+03	12	132.0977	132	1	1	1	6	0	0.944	8.28	0.00109	0.0381	0	12	12	132	8.10E+02	6.20E+04	6.20E+04	43																		25	457	0	1	1	C4H11N4O	131.0933	1.5	4.34	0.00057
SB-C18	1,354	8.42E+02	12	86.0951	86		0	0.667	4	0	0.939	12.02	0.00103	0.0242	0	12	12	86	4.50E+02	8.31E+03	8.31E+03	43																							C5H11N	85.0892	1	-4.44	-0.00038
SB-C18	1,357	3.51E+04	12	189.1196	189	1	4	0.833	5	2	0.935	5.78	0.00109	0.0152	0	12	13	189	6.76E+02	2.92E+05	2.92E+05	43																		78	429	0	1	1	C6H14N5O2	188.1148	2.5	3.56	0.00067
SB-C18	1,358	1.68E+03	12	189.2398	189		0	0.833	5	0	0.935	5.85	0.00111	0.0152	0	12	12	189	3.59E+02	1.54E+04	1.54E+04	43																							C12H30N	188.2378	-1.5	-4.49	-0.00084
SB-C18	1,360	1.32E+04	12	186.1437	186	1	4	0.833	5	2	0.929	5.88	0.00109	0.0152	0	12	12	186	7.25E+02	1.81E+05	1.81E+05	43																		76	498	0	1	1	C8H17N4O	185.1402	2.5	2.41	0.00045
SB-C18	1,361	6.23E+01	12	375.2202	375		0	0.333	2	1	0.829	4.35	0.00163	0.0565	0	12	13	375	5.74E+02	5.89E+03	5.89E+03																								C10H24N13O3	374.2125	5.5	-0.18	-0.00007
SB-C18	1,363	6.03E+02	12	189.2845	189		0	0.333	2	0	0.792	11.68	0.00221	0.0019	0	12	12	189	4.22E+02	6.68E+03	6.68E+03	43																							C6H38NO4	188.2801	-11.5	-2.91	-0.00055
SB-C18	1,364	3.82E+02	12	186.3081	186		0	0.333	2	0	0.976	1.38	0.00026	0.001	0	12	12	186	3.87E+02	3.78E+03	3.78E+03																								C3H41N2O5	185.3016	-15.5	0.71	0.00013
SB-C18	1,367	2.79E+02	12	424.1894	424	1	0	0.833	5	0	0.878	4.11	0.00174	0.0302	0	12	12	424	1.88E+03	1.01E+04	1.01E+04	43																							CH15N26O2	423.1871	7.5	-0.52	-0.00022
SB-C18	1,368	6.83E+02	12	377.2323	377		0	0.333	2	0	0.785	5.86	0.00221	0.0255	0	12	12	377	8.84E+02	1.11E+04	1.11E+04																								H42NO20	376.23	-19.5	0.69	0.00026
SB-C18	1,369	1.46E+02	12	171.1092	171		0	0.667	4	0	0.935	5.64	0.00097	0.0333	0	12	12	171	1.02E+03	5.61E+03	5.61E+03																								C6H12N5O	170.1042	3.5	1.43	0.00024
SB-C18	1,371	2.73E+02	12	233.146	233		0	0.333	2	1	0.856	5.68	0.00132	0.0645	0	12	12	233	1.23E+03	1.69E+04	1.69E+04																								H26NO12	232.1455	-11.5	-0.74	-0.00017
SB-C18	1,372	1.06E+02	12	168.137	168		0	0.333	2	0	0.918	4.8	0.00081	0.0202	0	12	12	168	6.61E+02	3.54E+03	3.54E+03										167G-Unclass: [M+H]+: 0.806	167G-Unclass	0.806	C10H17NO	[M+H]+	168	-4.62	-0.00078	167						C8H15N4	167.1297	3.5	3.38	0.00057
SB-C18	1,373	7.13E+03	12	236.0741	236	1	3	0.833	5	2	0.947	4.51	0.00106	0.0133	0	12	12	236	9.09E+02	6.83E+04	6.83E+04	43																		101	377	0	1	1	C9H9N5O3	235.0705	8	-1.96	-0.00046
SB-C18	1,375	1.89E+03	12	166.0804	166		0	0.667	4	4	0.933	2.54	0.00042	0.1736	0	12	12	166	1.46E+03	2.52E+04	2.52E+04										330-Pseudo: [M+2H]+2: 0.880	330-Pseudo	0.88	C18H22N2O4	[M+2H]+2	166	-2.88	-0.00048	330						C9H11NO2	165.079	5	-2.9	-0.00048
SB-C18	1,378	3.35E+03	12	358.1935	358		0	0.333	2	0	0.95	1.37	0.00049	0.0129	0	12	12	358	1.09E+03	2.93E+04	2.93E+04																								C15H21N10O	357.19	10.5	-1.01	-0.00036
SB-C18	1,385	1.21E+03	12	279.131	279		0	0.5	3	1	0.982	0.76	0.00021	0.0128	0	12	12	279	6.90E+02	1.36E+04	1.36E+04																								CH26O15	278.1272	-11	0.79	0.00022
SB-C18	1,390	1.90E+03	12	120.0784	120		0	0.667	4	0	0.909	3.58	0.00043	0.2225	0	12	13	120	8.13E+02	1.41E+04	1.41E+04																								C8H9N	119.0735	5	-8.09	-0.00096
SB-C18	1,393	9.29E+03	12	207.146	207	1	0	0.667	4	0	0.937	4.83	0.001	0.0092	0	12	12	207	5.07E+02	1.08E+05	1.08E+05																								C10H16N5	206.1406	5.5	2.8	0.00058
SB-C18	1,396	1.49E+03	12	254.3462	254		0	0.333	2	7	0.992	0.24	0.00006	0.0072	0	12	13	254	5.02E+02	1.41E+04	1.41E+04																								C11H45N2O3	253.343	-9.5	2.56	0.00065
SB-C18	1,397	5.55E+01	12	301.6939	302		0	0.333	2	2	0.995	0.1	0.00003	0.0065	0	12	12	302	7.32E+02	6.22E+03	6.22E+03																								CH86N11O3	300.6915	-35.5	-0.6	-0.00018
SB-C18	1,402	3.14E+04	12	134.0958	134		0	0.333	2	0	0.957	3.33	0.00045	0.0032	0	12	13	134	8.01E+02	2.80E+05	2.80E+05	23																							C9H11N	133.0892	5	-5.64	-0.00075
SB-C18	1,406	1.54E+03	12	134.1953	134		0	0.333	2	0	0.948	4.1	0.00055	0.0005	0	12	12	134	3.36E+02	1.44E+04	1.44E+04	23																							C4H25N2O2	133.1916	-6.5	-0.16	-0.00002
SB-C18	1,408	2.27E+03	12	117.0682	117		0	0.333	2	0	0.968	2.68	0.00031	0.0087	0	12	12	117	5.43E+02	2.09E+04	2.09E+04	23																							C9H8	116.0626	6	1.39	0.00016
SB-C18	1,409	4.46E+03	12	152.1066	152		0	0.333	2	2	0.982	1.15	0.00018	0.005	0	12	13	152	7.20E+02	3.93E+04	3.93E+04	23																							C9H13NO	151.0997	4	1.57	0.00024
SB-C18	1,415	1.58E+02	12	460.7501	461		0	0.333	2	0	0.956	0.96	0.00044	0.0078	0	12	12	461	1.48E+03	7.25E+03	7.25E+03																								C23H95N4O2	459.7455	-21.5	-0.13	-0.00006
SB-C18	1,416	2.19E+02	12	195.1175	195		0	0.333	2	1	0.943	2.91	0.00057	0.0119	0	12	12	195	5.15E+02	4.03E+03	4.03E+03																								C7H12N7	194.1154	5.5	-3.01	-0.00058
SB-C18	1,417	3.78E+02	12	239.1343	239		0	0.333	2	0	0.774	9.92	0.00237	0.0119	0	12	13	239	9.72E+02	7.20E+03	7.20E+03																								C9H20NO6	238.1291	0.5	2.09	0.0005
SB-C18	1,419	2.52E+03	12	459.7471	460		0	0.667	4	2	0.884	4.28	0.00197	0.0211	0	12	12	460	9.26E+02	4.14E+04	4.14E+04																								C17H94N8O3	458.7449	-25	-0.65	-0.0003
SB-C18	1,420	2.42E+02	12	390.2409	390		0	0.333	2	0	0.864	3.54	0.00138	0.0202	0	12	12	390	5.95E+02	6.89E+03	6.89E+03										351-Unclass: [M+K]+: 0.845	351-Unclass	0.845	C21H37NO3	[M+K]+	390	1.59	0.00062	351						C24H29N4O	389.2341	12.5	-0.75	-0.00029
SB-C18	1,424	2.65E+02	12	184.0936	184		0	0.5	3	0	0.867	9.95	0.00183	0.0022	0	12	12	184	5.18E+02	3.90E+03	3.90E+03	58																							C7H11N4O2	183.0882	4.5	2.43	0.00045
SB-C18	1,426	3.15E+04	12	254.2072	254	1	0	1	6	13	0.918	2.39	0.00061	0.2353	0	12	13	254	8.49E+02	2.76E+05	2.76E+05										253A-aPTX: [M+H]+: 0.894	253A-aPTX	0.894	C15H27NO2	[M+H]+	254	-1.66	-0.00042	253						H33N2O12	253.2034	-14.5	1.61	0.00041
SB-C18	1,427	1.44E+04	12	232.1513	232	1	2	1	6	0	0.954	3.05	0.00071	0.0265	0	12	13	232	8.58E+02	1.12E+05	1.12E+05	58																		100	404	0	1	1	C11H21NO4	231.1471	2	1.16	0.00027
SB-C18	1,429	6.55E+02	12	202.1036	202		0	1	6	0	0.93	7.73	0.00156	0.0296	0	12	12	202	4.61E+02	7.66E+03	7.66E+03	58																							C9H15NO4	201.1001	3	0.01	0
SB-C18	1,430	1.03E+03	12	113.9607	114		0	0.333	2	3	0.951	1.45	0.00017	0.1059	0	12	13	114	5.74E+02	4.28E+03	4.28E+03
SB-C18	1,432	6.08E+02	12	232.2876	232		0	0.333	2	0	0.978	0.89	0.00021	0.0091	0	12	12	232	3.87E+02	6.00E+03	6.00E+03	58																							CH33N11O2	231.2819	-9	-2.41	-0.00056
SB-C18	1,433	2.00E+02	12	217.1037	217		0	0.333	2	0	0.944	2.45	0.00053	0.0205	0	12	12	217	7.38E+02	3.76E+03	3.76E+03																								C8H14N3O4	216.0984	3.5	-2.88	-0.00062
SB-C18	1,434	4.24E+02	12	242.0974	242		0	0.5	3	1	0.946	2.51	0.00061	0.0274	0	12	12	242	5.25E+02	9.19E+03	9.19E+03	58																							C7H11N7O3	241.0923	6	-0.55	-0.00013
SB-C18	1,437	8.03E+03	12	220.1151	220	1	1	1	6	0	0.964	3.15	0.00069	0.02	0	12	13	220	1.47E+03	8.99E+04	8.99E+04	58																		93	539	0	1	1	C8H11N8	219.1107	7.5	-0.37	-0.00008
SB-C18	1,440	3.58E+02	12	220.2475	220		0	0.333	2	0	0.941	2.84	0.00063	0.0009	0	12	12	220	3.28E+02	4.42E+03	4.42E+03	58																							C10H29N5	219.2423	-1	-1.85	-0.0004
SB-C18	1,443	1.56E+03	12	233.154	233		0	0.333	2	0	0.979	0.9	0.00021	0.0058	0	12	12	233	1.05E+03	1.88E+04	1.88E+04	58																							C3H24N2O9	232.1482	-7	0.81	0.00019
SB-C18	1,446	2.94E+03	12.24	238.0893	238		0	0.333	2	4	0.829	3.26	0.00078	0.3144	0	12	12	238	7.58E+02	3.43E+04	3.43E+04	43																							C8H15NO7	237.0849	2	2.1	0.0005
SB-C18	1,447	6.44E+03	12	172.1686	172		0	0.333	2	2	0.848	7.92	0.00136	0.0785	0	12	13	172	7.29E+02	6.88E+04	6.88E+04																								C8H19N4	171.161	1.5	0.74	0.00013
SB-C18	1,454	3.32E+02	12	230.1593	230		0	0.333	2	0	0.97	0.27	0.00006	0.0759	0	12	13	230	7.26E+02	5.66E+03	5.66E+03																								C8H23NO6	229.1525	-2	1.96	0.00045
SB-C18	1,456	3.54E+03	12	326.2129	326		0	0.333	2	3	0.724	8.05	0.00263	0.0941	0	12	12	326	1.12E+03	4.29E+04	4.29E+04																								C13H25N8O2	325.2101	5.5	-0.31	-0.0001
SB-C18	1,457	9.33E+02	12	196.1452	196		0	0.5	3	1	0.836	10.28	0.00202	0.0147	0	12	13	196	9.84E+02	1.15E+04	1.15E+04																								C10H17N3O	195.1372	4	1.53	0.0003
SB-C18	1,461	2.04E+04	12	254.2066	254		0	0.5	3	15	0.958	1.16	0.00029	0.0837	0	12	13	254	1.31E+03	3.33E+05	3.33E+05										253A-aPTX: [M+H]+: 0.913	253A-aPTX	0.913	C15H27NO2	[M+H]+	254	-1.37	-0.00035	253						C15H27NO2	253.2042	3	-1.38	-0.00035
SB-C18	1,462	2.50E+03	12	224.1471	224	1	1	0.667	4	0	0.847	9.45	0.00212	0.0209	0	12	13	224	1.97E+03	2.77E+04	2.77E+04																			95	414	0	1	1	C9H21NO5	223.142	0	0.54	0.00012
SB-C18	1,465	1.17E+02	12	199.1406	199		0	0.333	2	0	0.856	7.28	0.00145	0.0265	0	12	13	199	7.54E+02	5.30E+03	5.30E+03																								C10H18N2O2	198.1368	3	-0.82	-0.00016
SB-C18	1,467	1.09E+03	12	116.0683	116		0	0.5	3	0	0.974	2.23	0.00026	0.0182	0	12	13	116	5.17E+02	6.15E+03	6.15E+03																								C5H9NO2	115.0633	2	-3.45	-0.0004
SB-C18	1,471	3.91E+02	12	270.2023	270		0	0.333	2	3	0.958	0.38	0.0001	0.1041	0	12	13	270	7.94E+02	1.36E+04	1.36E+04										225A-Izidine: [M+FA]-: 0.364	225A-Izidine	0.364	C14H27NO	[M+FA]-	270	-9.42	-0.00255	225						C13H25N4O2	269.1978	3.5	-0.39	-0.00011
SB-C18	1,472	3.44E+04	12	189.1212	189		0	0.333	2	5	0.937	3.12	0.00059	0.0233	0	12	12	189	1.13E+03	3.01E+05	3.01E+05																								C8H16N2O3	188.1161	2	-3.32	-0.00062
SB-C18	1,480	8.04E+03	12	229.1504	229	1	0	1	6	2	0.952	2.04	0.00047	0.1303	0	12	13	229	1.29E+03	4.02E+04	4.02E+04																								C11H20N2O3	228.1474	3	-1.5	-0.00034
SB-C18	1,483	5.53E+03	12	318.2598	318		0	0.667	4	8	0.933	2.37	0.00075	0.027	0	12	13	318	2.01E+03	3.42E+04	3.42E+04																								C2H41N2O14	317.2558	-16.5	1.04	0.00033
SB-C18	1,484	9.29E+02	13	182.1487	182		0	0.667	4	6	0.868	5.04	0.00092	0.3368	0	12	13	182	6.83E+02	1.04E+04	1.04E+04																								C11H19NO	181.1467	3	-2.71	-0.00049
SB-C18	1,485	5.44E+02	12	254.3978	254		0	0.333	2	0	0.696	8.05	0.00205	0.3575	0	12	13	254	7.07E+02	1.08E+04	1.08E+04																								CH45N14	253.3952	-13.5	-0.68	-0.00017
SB-C18	1,491	1.49E+02	12	270.2032	270		0	0.5	3	2	0.822	6.68	0.00181	0.1306	0	12	13	270	7.81E+02	5.43E+03	5.43E+03										225A-Izidine: [M+FA]-: 0.044	225A-Izidine	0.044	C14H27NO	[M+FA]-	270	-14.16	-0.00383	225						C11H23N7O	269.1964	4	-0.16	-0.00004
SB-C18	1,492	4.77E+03	13	288.2121	288	1	0	1	6	5	0.866	6.2	0.00179	0.0371	0	12	13	288	6.66E+02	4.57E+04	4.57E+04																								H35N2O14	287.2088	-15.5	-0.11	-0.00003
SB-C18	1,493	1.30E+03	13	210.1771	210		0	0.333	2	2	0.761	5.84	0.00123	0.3965	0	12	13	210	9.04E+02	1.39E+04	1.39E+04																								C8H23N3O3	209.1739	-1	-0.96	-0.0002
SB-C18	1,495	2.51E+02	13	236.6778	237		0	0.5	3	0	0.929	3.48	0.00082	0.0125	0	12	13	237	8.30E+02	4.65E+03	4.65E+03
SB-C18	1,498	3.66E+03	12	198.1842	198		0	0.5	3	6	0.731	18.89	0.00374	0.0118	0	12	13	198	1.50E+03	4.01E+04	4.01E+04										197A-Unclass: [M+H]+: 0.472	197A-Unclass	0.472	C12H23NO	[M+H]+	198	-10.66	-0.00211	197						C9H25O4	197.1753	-2.5	2.88	0.00057
SB-C18	1,500	1.83E+03	13	222.0947	222	1	0	0.833	5	0	0.953	2.64	0.00059	0.0146	0	12	13	222	1.31E+03	2.45E+04	2.45E+04																								C9H11N5O2	221.0913	7	0.8	0.00018
SB-C18	1,502	1.28E+02	13	204.0857	204		0	0.333	2	0	0.904	4.86	0.00099	0.0111	0	12	13	204	6.32E+02	5.41E+03	5.41E+03																								C9H9N5O	203.0807	8	-0.33	-0.00007
SB-C18	1,520	8.96E+03	13	254.207	254		0	0.333	2	12	0.675	11.42	0.0029	0.1682	0	12	13	254	1.60E+03	4.16E+05	4.16E+05										253A-aPTX: [M+H]+: 0.611	253A-aPTX	0.611	C15H27NO2	[M+H]+	254	-6.12	-0.00156	253						C13H25N4O	253.2028	3.5	-0.84	-0.00021
SB-C18	1,525	2.62E+04	13	184.1643	184		0	0.667	4	4	0.917	5.48	0.00101	0.0909	0	12	13	184	6.94E+02	1.89E+05	1.89E+05	56									185-Pip: [M-H]-: 0.558	185-Pip	0.558	C11H23NO	[M-H]-	184	-9.6	-0.00177	185						C11H21NO	183.1623	2	-3.66	-0.00067
SB-C18	1,527	9.93E+02	13	252.0667	252		0	0.833	5	0	0.95	3.93	0.00099	0.0019	0	12	13	252	5.30E+02	1.23E+04	1.23E+04	8																							C9H9N5O4	251.0655	8	-0.1	-0.00002
SB-C18	1,528	2.96E+03	13	300.1783	300		0	0.333	2	1	0.845	5.4	0.00162	0.0111	0	12	13	300	1.37E+03	4.52E+04	4.52E+04	8																							CH17N17O2	299.1751	2	0	0
SB-C18	1,531	1.96E+03	13	343.1932	343		0	0.667	4	0	0.884	3.93	0.00135	0.1354	0	12	13	343	1.19E+03	2.89E+04	2.89E+04																								H32N5O15	342.1895	-12.5	1.06	0.00036
SB-C18	1,534	5.73E+03	13	256.2241	256	1	0	0.833	5	3	0.95	3.32	0.00085	0.0552	0	12	13	256	6.92E+02	7.11E+04	7.11E+04	55									255A-Pip: [M+H]+: 0.859	255A-Pip	0.859	C15H29NO2	[M+H]+	256	-2.2	-0.00056	255						H35N2O12	255.219	-15.5	1.04	0.00027
SB-C18	1,536	3.26E+04	13	274.2335	274	1	0	0.667	4	6	0.975	1.4	0.00038	0.0101	0	12	13	274	1.04E+03	2.50E+05	2.50E+05	55																							C15H31NO3	273.2304	1	-0.61	-0.00017
SB-C18	1,537	2.03E+02	13	122.095	122		0	0.333	2	0	0.976	1.99	0.00024	0.0038	0	13	13	122	8.27E+02	3.68E+03	3.68E+03										242-Pseudo: [M+2H]+2: 0.519	242-Pseudo	0.519	C16H22N2	[M+2H]+2	122	-15.75	-0.00192	242						C5H13O3	121.0865	-0.5	6.25	0.00076
SB-C18	1,538	1.55E+03	13	274.3771	274		0	0.5	3	0	0.952	1.99	0.00055	0.0175	0	12	13	274	5.74E+02	1.21E+04	1.21E+04	55																							C3H47N9O4	273.3751	-15	-1.15	-0.00032
SB-C18	1,541	1.44E+04	13	212.1977	212		2	0.5	3	0	0.934	4.08	0.00087	0.0187	0	12	13	212	7.94E+02	1.80E+05	1.80E+05	56									211A-DHQ: [M+H]+: 0.841	211A-DHQ	0.841	C13H25NO	[M+H]+	212	-3	-0.00064	211	88	428	0	1	1	C13H25NO	211.1936	2	-3.02	-0.00064
SB-C18	1,543	1.00E+03	13	296.2204	296		0	0.667	4	5	0.791	4.93	0.00146	0.4355	0	12	13	296	8.81E+02	1.17E+04	1.17E+04										295D-PTX: [M+H]+: 0.619	295D-PTX	0.619	C17H29NO3	[M+H]+	296	-5.14	-0.00152	295						C15H27N4O2	295.2134	4.5	-0.62	-0.00018
SB-C18	1,544	1.57E+02	13	256.3634	256		0	0.333	2	0	0.908	3.75	0.00096	0.0072	0	13	13	256	5.10E+02	3.25E+03	3.25E+03	55																							C11H47N2O3	255.3587	-10.5	2.14	0.00055
SB-C18	1,545	6.71E+02	13	212.3243	212	1	0	0.333	2	0	0.885	5.68	0.00121	0.0078	0	13	13	212	4.45E+02	7.98E+03	7.98E+03	56																							C10H43O3	211.3212	-10.5	3.25	0.00069
SB-C18	1,546	1.33E+04	13	244.1901	244		0	0.333	2	2	0.964	0.88	0.00021	0.0517	0	13	13	244	1.50E+03	1.07E+05	1.07E+05										199-Unclass: [M+FA]-: 0.759	199-Unclass	0.759	C12H25NO	[M+FA]-	244	-3.95	-0.00096	199						C13H25NO3	243.1834	2	0.55	0.00013
SB-C18	1,547	4.11E+02	12	425.2481	425		0	0.333	2	0	0.9	0.45	0.00019	0.2618	0	12	13	425	1.29E+03	1.66E+04	1.66E+04																								C18H26N13	424.2434	12.5	-0.03	-0.00001
SB-C18	1,548	2.49E+04	13	170.1533	170		0	0.667	4	1	0.869	6.37	0.00108	0.3459	0	12	13	170	6.93E+02	2.02E+05	2.02E+05																								C10H19NO	169.1467	2	-2.6	-0.00044
SB-C18	1,550	2.17E+03	13	370.2394	370		3	0.333	2	0	0.915	2.4	0.00089	0.0049	0	13	13	370	1.59E+03	2.85E+04	2.85E+04																			155	450	0	1	1	H35N9O13	369.2354	-12	-0.1	-0.00004
SB-C18	1,551	1.02E+03	13	173.0898	173		0	1	6	3	0.791	24.41	0.00423	0.0315	0	13	13	173	1.05E+03	1.54E+04	1.54E+04																								C7H12N2O3	172.0848	3	1.71	0.00029
SB-C18	1,552	8.18E+01	13	534.257	534		0	0.333	2	2	0.983	0.23	0.00012	0.0182	0	12	13	534	6.32E+02	6.41E+03	6.41E+03																								C14H45O20	533.2504	-7.5	0.23	0.00012
SB-C18	1,557	4.78E+02	13	141.9572	142		0	0.333	2	2	0.958	0.51	0.00007	0.1141	0	12	13	142	5.42E+02	3.20E+03	3.20E+03
SB-C18	1,565	4.80E+02	13	206.0644	206		0	0.5	3	0	0.931	4.26	0.00088	0.0205	0	13	13	206	9.60E+02	6.85E+03	6.85E+03										161A-Unclass: [M-H+2Na]+: 0.894	161A-Unclass	0.894	C9H11N3	[M-H+2Na]+	206	2.05	0.00042	161						C8H7N5O2	205.06	8	-1.81	-0.00037
SB-C18	1,566	1.07E+03	13	221.2129	221		0	0.5	3	0	0.969	1.66	0.00037	0.0156	0	12.4	13	221	5.40E+02	1.16E+04	1.16E+04	24																							C15H26N	220.2065	3.5	-0.04	-0.00001
SB-C18	1,568	2.71E+03	12.62	206.1868	206		0	0.5	3	0	0.98	1.11	0.00023	0.0128	0	13	13	206	5.26E+02	2.70E+04	2.70E+04	24									183A-Pip: [M+Na]+: 0.749	183A-Pip	0.749	C12H25N	[M+Na]+	206	4.87	0.001	183
SB-C18	1,572	3.84E+03	13	286.1986	286		0	0.333	2	0	0.975	0.83	0.00024	0.0092	0	12	13	286	6.30E+02	3.83E+04	3.83E+04	24									241A-Unclass: [M+FA]-: 0.722	241A-Unclass	0.722	C14H27NO2	[M+FA]-	286	-3.88	-0.00111	241						C15H27NO4	285.194	3	-0.05	-0.00001
SB-C18	1,573	3.33E+03	13	284.3457	284	1	0	0.5	3	0	0.912	4.3	0.00122	0.0046	0	13	13	284	5.20E+02	3.56E+04	3.56E+04	24																							CH51N2O12	283.3442	-22.5	0.11	0.00003
SB-C18	1,575	2.73E+03	13	230.2086	230	1	0	0.5	3	2	0.788	10.25	0.00236	0.117	0	13	12.92	230	1.32E+03	4.49E+04	4.49E+04																								C11H25N4O	229.2028	1.5	1.29	0.0003
SB-C18	1,576	6.78E+04	13	284.2013	284	1	0	1	6	2	0.961	2.44	0.00069	0.0283	0	13	13	284	9.39E+02	6.01E+05	6.01E+05	24									285A-HTX (Isodihydrohistrionicotoxin): [M-H]-: 0.418	285A-HTX (Isodihydrohistrionicotoxin)	0.418	C19H27NO	[M-H]-	284	8.19	0.00233	285						C9H31O9	283.1968	-5.5	0.82	0.00023
SB-C18	1,577	8.79E+03	13	231.1674	231		0	0.333	2	6	0.963	1.02	0.00024	0.047	0	13	13	231	1.02E+03	1.03E+05	1.03E+05																								C11H22N2O3	230.163	2	0.34	0.00008
SB-C18	1,580	1.96E+03	13	146.1133	146		0	0.667	4	0	0.964	3.48	0.00051	0.0211	0	13	13	146	5.51E+02	1.61E+04	1.61E+04	24																							C5H13N4O	145.1089	1.5	1.35	0.0002
SB-C18	1,582	1.89E+03	13	361.1041	361		0	0.5	3	1	0.917	3.3	0.00119	0.0212	0	13	13	361	7.14E+02	2.65E+04	2.65E+04																								C22H16O5	360.0998	15	0.25	0.00009
SB-C18	1,584	2.46E+03	13	282.1889	282		0	0.333	2	0	0.833	6.25	0.00176	0.0065	0	12	13	282	9.01E+02	3.01E+04	3.01E+04										283A-HTX (Histrionicotoxin): [M-H]-: 0.262	283A-HTX (Histrionicotoxin)	0.262	C19H25NO	[M-H]-	282	10.46	0.00295	283						C9H19N11	281.1825	6	-1.69	-0.00048
SB-C18	1,585	9.75E+02	13	182.1487	182	1	0	0.833	5	5	0.911	6.64	0.00121	0.1556	0	13	13	182	6.96E+02	9.05E+03	9.05E+03	24																							C11H19NO	181.1467	3	-2.17	-0.00039
SB-C18	1,587	4.94E+03	13	318.2598	318		0	0.5	3	10	0.948	0.53	0.00017	0.1774	0	12	13	318	1.93E+03	3.74E+04	3.74E+04																								C15H33N4O3	317.2553	1.5	0.74	0.00023
SB-C18	1,590	1.37E+03	13	254.3509	254		0	0.5	3	3	0.938	3.66	0.00093	0.0086	0	12	13	254	4.27E+02	2.33E+04	2.33E+04	66
SB-C18	1,596	2.63E+04	13	254.2088	254	1	1	1	6	16	0.93	3.19	0.00081	0.2066	0	13	13	254	8.49E+02	4.18E+05	4.18E+05	66									253A-aPTX: [M+H]+: 0.991	253A-aPTX	0.991	C15H27NO2	[M+H]+	254	0.13	0.00003	253	109	371	0	1	1	C15H27NO2	253.2042	3	0.13	0.00003
SB-C18	1,599	1.20E+03	13	245.1928	245		0	0.333	2	0	0.772	9.65	0.00237	0.0211	0	13	13	245	6.30E+02	1.84E+04	1.84E+04																								C6H24N6O4	244.1859	-2	-2.21	-0.00054
SB-C18	1,601	2.71E+03	13	252.1919	252		0	0.667	4	1	0.976	1.31	0.00033	0.021	0	13	13	252	1.25E+03	1.37E+04	1.37E+04										251CC-Izidine: [M+H]+: 0.893	251CC-Izidine	0.893	C15H25NO2	[M+H]+	252	-1.7	-0.00043	251						H31N2O12	251.1877	-13.5	1.6	0.0004
SB-C18	1,605	7.65E+02	13	198.3493	198	1	0	0.333	2	2	0.982	0.72	0.00014	0.0154	0	13	13	198	3.91E+02	8.46E+03	8.46E+03																								CH47N3O6	197.3465	-20	0.91	0.00018
SB-C18	1,608	4.29E+04	13	198.1819	198		0	0.5	3	3	0.904	3.57	0.00071	0.1827	0	12	13	198	5.45E+02	3.47E+05	3.47E+05										197A-Unclass: [M+H]+: 0.830	197A-Unclass	0.83	C12H23NO	[M+H]+	198	-3.42	-0.00068	197						C10H21N4	197.1766	2.5	3.37	0.00066
SB-C18	1,610	3.18E+03	13	229.1523	229		0	0.333	2	6	0.819	7.06	0.00162	0.0942	0	12	13	229	1.43E+03	4.20E+04	4.20E+04																								C11H20N2O3	228.1474	3	-1.27	-0.00029
SB-C18	1,611	1.25E+03	13	316.2442	316	1	0	0.667	4	6	0.897	3.61	0.00114	0.143	0	13	13	316	1.17E+03	1.33E+04	1.33E+04																								C15H31N4O3	315.2396	2.5	0.22	0.00007
SB-C18	1,613	4.40E+03	13	200.3288	200	1	0	0.5	3	4	0.654	19.58	0.00392	0.1714	0	13	13	200	3.72E+02	4.80E+04	4.80E+04	37																							H45N3O7	199.3258	-20	1.95	0.00039
SB-C18	1,616	1.94E+03	13	210.1801	210		0	0.333	2	1	0.974	1.09	0.00023	0.0155	0	13	13	210	5.30E+02	2.26E+04	2.26E+04										209A-DHQ: [M+H]+: 0.526	209A-DHQ	0.526	C13H23NO	[M+H]+	210	-9.02	-0.0019	209						C11H21N4	209.1766	3.5	-2.65	-0.00055
SB-C18	1,617	1.32E+03	13	222.0595	222		0	0.833	5	0	0.939	3.76	0.00084	0.0245	0	13	13	222	9.53E+02	1.70E+04	1.70E+04																								C8H7N5O3	221.0549	8	1.65	0.00036
SB-C18	1,620	2.41E+03	13	403.2357	403		0	0.333	2	0	0.912	2.31	0.00093	0.0023	0	13	13	403	3.03E+03	4.76E+04	4.76E+04										191G-Unclass: [2M-2H+Na]-: 0.914	191G-Unclass	0.914	C12H17NO	[2M-2H+Na]-	403	-0.85	-0.00034	191						C24H28N5O	402.2294	13.5	-0.78	-0.00031
SB-C18	1,622	4.45E+02	13	246.1469	246		0	0.5	3	0	0.929	3.74	0.00092	0.0297	0	13	13	246	5.92E+02	9.87E+03	9.87E+03										225E-aPTX: [M-2H+Na]-: 0.900	225E-aPTX	0.9	C13H23NO2	[M-2H+Na]-	246	-1.62	-0.0004	225						C13H17N4O	245.1402	7.5	-1.49	-0.00037
SB-C18	1,625	1.33E+02	13	803.4564	803		0	0.333	2	0	0.96	0.53	0.00043	0.001	0	13	13	803	7.84E+02	5.54E+03	5.54E+03																								C47H54N12O	802.4544	27	-0.19	-0.00015
SB-C18	1,626	6.91E+03	13	256.2231	256		0	0.5	3	6	0.972	1.24	0.00032	0.0128	0	12	13	256	5.31E+02	7.43E+04	7.43E+04	17									255A-Pip: [M+H]+: 0.832	255A-Pip	0.832	C15H29NO2	[M+H]+	256	-2.62	-0.00067	255						H35N2O12	255.219	-15.5	0.62	0.00016
SB-C18	1,627	1.34E+04	13	402.2304	402	1	1	0.833	5	0	0.868	4.73	0.0019	0.0224	0	13	13	402	3.96E+02	2.33E+05	2.33E+05	17																		165	466	0	1	1	C17H31N5O6	401.2274	5	0.4	0.00016
SB-C18	1,635	2.37E+04	13	184.1645	184		0	0.333	2	9	0.871	1.08	0.0002	0.3518	0	12.37	13	184	7.52E+02	1.89E+05	1.89E+05										185-Pip: [M-H]-: 0.623	185-Pip	0.623	C11H23NO	[M-H]-	184	-8.18	-0.00151	185						C11H21NO	183.1623	2	-2.23	-0.00041
SB-C18	1,641	8.43E+03	13	200.2872	200	1	0	0.833	5	1	0.912	7.08	0.00142	0.0177	0	13	13	200	2.50E+02	9.33E+04	9.33E+04	37																							C4H35N6O2	199.2822	-9.5	-2.92	-0.00058
SB-C18	1,643	1.20E+05	13	200.162	200	1	4	0.833	5	4	0.905	8.8	0.00176	0.0177	0	13	13	200	7.87E+02	1.37E+06	1.37E+06	37																		82	421	0	1	1	C11H21NO2	199.1572	2	2.33	0.00046
SB-C18	1,647	1.78E+03	13	200.4624	200		0	0.667	4	0	0.944	4.57	0.00092	0.0132	0	13	13	200	9.23E+02	2.27E+04	2.27E+04	37																							CH57N7O2	199.4574	-23	-1.69	-0.00034
SB-C18	1,649	1.72E+02	13	147.1144	147		0	0.333	2	0	0.869	8.89	0.00131	0.0264	0	13	13	147	6.52E+02	3.48E+03	3.48E+03
SB-C18	1,651	1.55E+04	13	274.2323	274	1	0	1	6	7	0.833	2.74	0.00075	0.5204	0	12	13	274	5.14E+02	1.37E+05	1.37E+05																								H37N2O13	273.2296	-16.5	0.79	0.00022
SB-C18	1,655	7.45E+03	13	244.1902	244		0	0.5	3	2	0.861	2.23	0.00055	0.3583	0	13	13.08	244	1.75E+03	5.47E+04	5.47E+04										199-Unclass: [M+FA]-: 0.748	199-Unclass	0.748	C12H25NO	[M+FA]-	244	-4.12	-0.00101	199						C13H25NO3	243.1834	2	0.37	0.00009
SB-C18	1,658	2.02E+03	13	198.3094	198	1	0	0.333	2	0	0.931	0.07	0.00001	0.2176	0	13	13	198	5.23E+02	1.80E+04	1.80E+04																								C5H37N6O	197.3029	-9.5	0.48	0.00009
SB-C18	1,659	3.81E+03	13	288.2121	288		0	0.333	2	13	0.98	0.29	0.00008	0.0373	0	12	13	288	1.47E+03	4.11E+04	4.11E+04																								H35N2O14	287.2088	-15.5	-0.43	-0.00012
SB-C18	1,660	6.42E+02	13	260.1608	260		0	0.333	2	0	0.837	6.64	0.00173	0.0038	0	13	13	260	8.33E+02	8.82E+03	8.82E+03										237B-aPTX: [M+Na]+: 0.995	237B-aPTX	0.995	C14H23NO2	[M+Na]+	260	0.07	0.00002	237						C13H23O5	259.1546	2.5	1.12	0.00029
SB-C18	1,661	1.19E+03	13	275.2367	275		0	0.333	2	3	0.919	1.36	0.00037	0.1463	0	12	13	275	6.20E+02	1.81E+04	1.81E+04																								C8H30N6O4	274.2329	-3	-1.88	-0.00051
SB-C18	1,665	1.48E+02	13	318.2598	318		0	0.667	4	8	0.848	4.05	0.00129	0.2953	0	12	13	318	1.12E+03	5.54E+03	5.54E+03																								H39N5O13	317.2544	-16	0.73	0.00023
SB-C18	1,668	1.34E+03	13	174.1462	174	1	0	0.5	3	0	0.962	2.23	0.00039	0.0297	0	12	13	174	5.78E+02	1.70E+04	1.70E+04																								C9H19NO2	173.1416	1	0.51	0.00009
SB-C18	1,673	7.64E+02	13	239.1434	239	1	0	0.833	5	0	0.906	7.71	0.00184	0.0256	0	12.75	13	239	1.42E+03	1.18E+04	1.18E+04																								C7H14N10	238.1403	6	-2.54	-0.00061
SB-C18	1,676	6.82E+02	13	132.0787	132		0	0.333	2	0	0.992	0.43	0.00006	0.0078	0	13	13	132	2.53E+03	1.55E+04	1.55E+04
SB-C18	1,677	1.39E+03	13	193.1159	193		0	0.333	2	1	0.994	0.25	0.00005	0.0056	0	13	13	193	6.12E+02	1.77E+04	1.77E+04																								C8H12N6	192.1123	6	-1.03	-0.0002
SB-C18	1,680	2.34E+02	13	142.0639	142		0	0.333	2	0	0.933	4.64	0.00066	0.0173	0	13	13	142	7.01E+02	4.06E+03	4.06E+03	5	8	[M+H]+	2	141	1693																		C10H7N	141.0579	8	-6.29	-0.00089
SB-C18	1,681	2.45E+03	13	148.1119	148		0	0.5	3	0	0.876	7.51	0.00111	0.1732	0	13	13	148	6.02E+02	2.60E+04	2.60E+04																								C10H13N	147.1048	5	0.95	0.00014
SB-C18	1,683	4.70E+02	13	170.0579	170		0	0.833	5	0	0.941	6.56	0.00112	0.005	0	13	13	170	9.96E+02	7.66E+03	7.66E+03	5	6	[M+H-H2O]+	3	187	1683;1692																		C11H7NO	169.0528	9	1.12	0.00019
SB-C18	1,684	3.01E+02	13	205.264	205		0	0.333	2	0	0.939	3.1	0.00064	0.0037	0	13	13	205	5.01E+02	6.20E+03	6.20E+03	5																							C3H34N5O4	204.2611	-10.5	-1.37	-0.00028
SB-C18	1,685	3.03E+04	13	188.0663	188	1	5	1	6	0	0.969	3.15	0.00059	0.0205	0	13	13	188	6.92E+02	3.36E+05	3.36E+05	5	6	[M+H]+	3	187	1685;1692													77	513	0	1	1	C11H9NO2	187.0633	8	-3.47	-0.00065
SB-C18	1,686	3.96E+03	13	298.0924	298	1	0	0.833	5	0	0.98	0.63	0.00019	0.0234	0	13	13	298	6.22E+02	4.45E+04	4.45E+04	5																							C4H17N4O11	297.0894	-1.5	0.66	0.00019
SB-C18	1,687	7.03E+02	13	188.2319	188		0	0.5	3	0	0.912	6.95	0.00131	0.0092	0	13	13	188	3.45E+02	9.07E+03	9.07E+03	5																							C9H31O3	187.2273	-5.5	-3.23	-0.0006
SB-C18	1,688	1.66E+03	13	144.077	144	1	0	1	6	0	0.953	5.33	0.00077	0.029	0	12.75	13	144	5.43E+02	1.91E+04	1.91E+04	5																							C10H9N	143.0735	7	-4.49	-0.00064
SB-C18	1,690	1.07E+03	13	205.2177	205	1	0	1	6	0	0.965	2.42	0.0005	0.0281	0	13	13	205	3.78E+02	1.32E+04	1.32E+04	5																							C5H32O7	204.2148	-10	1.91	0.00039
SB-C18	1,691	3.18E+03	13	146.0562	146	1	3	1	6	1	0.97	2.91	0.00042	0.0253	0	13	13	146	4.57E+02	3.52E+04	3.52E+04	5																		46	401	0	1	1	C9H7NO	145.0528	7	-1.75	-0.00025
SB-C18	1,692	2.35E+04	13	205.0922	205	1	2	1	6	0	0.967	3.32	0.00068	0.0276	0	13	13	205	7.32E+02	2.63E+05	2.63E+05	5	6	[M+NH4]+	3	187	1683;1685;1692													85	497	0	1	1	C11H12N2O2	204.0899	7	-2.46	-0.0005
SB-C18	1,693	1.67E+03	13	159.0865	159	1	1	1	6	0	0.918	8.43	0.00134	0.0233	0	13	13	159	3.53E+02	1.86E+04	1.86E+04	5	8	[M+NH4]+	2	141	1680;1693													62	405	0	1	1	C10H10N2	158.0844	7	-5.53	-0.00087
SB-C18	1,694	1.28E+03	13	188.1877	188	1	0	0.667	4	0	0.903	8.43	0.00159	0.0129	0	13	13	188	3.66E+02	2.09E+04	2.09E+04	5
SB-C18	1,695	6.09E+02	13	143.0677	143	1	0	1	6	0	0.913	11.78	0.00169	0.0272	0	13	13	143	5.12E+02	8.57E+03	8.57E+03	5
SB-C18	1,697	7.56E+02	13	118.0628	118	1	0	1	6	0	0.918	13.75	0.00162	0.023	0	13	13	118	1.13E+03	1.01E+04	1.01E+04	5
SB-C18	1,698	9.16E+02	13	136.0589	136		0	1	6	0	0.87	19.26	0.00262	0.0211	0	13	13	136	4.56E+02	1.05E+04	1.05E+04	5									135-Adenine: [M+H]+: 0.905	135-Adenine	0.905	C5H5N5	[M+H]+	136	2.8	0.00038	135						C5H5N5	135.0545	6	2.82	0.00038
SB-C18	1,699	7.46E+02	13	178.1281	178		0	0.5	3	0	0.885	7.96	0.00142	0.0366	0	13	13	178	6.50E+02	6.13E+03	6.13E+03	5
SB-C18	1,701	3.73E+02	13	130.0613	130		0	0.833	5	4	0.938	6.45	0.00084	0.0687	0	13	13	130	7.64E+02	6.30E+03	6.30E+03	5																							C9H7N	129.0579	7	1.78	0.00023
SB-C18	1,703	6.95E+01	13	160.1275	160		0	0.333	2	0	0.872	7.75	0.00124	0.0367	0	13	13	160	6.89E+02	4.55E+03	4.55E+03																								C3H17N3O4	159.1219	-3	-3.63	-0.00058
SB-C18	1,704	1.93E+02	13	239.0846	239		0	0.5	3	1	0.768	11.32	0.00271	0.1503	0	13	13	239	1.21E+03	7.33E+03	7.33E+03																								C2H4N15	238.0774	8.5	-2.3	-0.00055
SB-C18	1,705	1.60E+03	13	272.3629	272		0	0.333	2	0	0.918	3.13	0.00085	0.0065	0	13	13	272	4.15E+02	8.94E+03	8.94E+03																								C3H45N9O4	271.3595	-14	-1.29	-0.00035
SB-C18	1,706	1.72E+04	13	272.218	272		0	0.5	3	3	0.99	0.44	0.00012	0.0073	0	13	13	272	1.50E+03	2.02E+05	2.02E+05										227-Unclass: [M+FA]-: 0.747	227-Unclass	0.747	C14H29NO	[M+FA]-	272	-3.72	-0.00101	227						C15H29NO3	271.2147	2	0.31	0.00008
SB-C18	1,710	3.82E+03	13	186.1843	186		0	0.333	2	2	0.931	0.07	0.00001	0.218	0	13	13	186	6.71E+02	3.41E+04	3.41E+04										185-Pip: [M+H]+: 0.739	185-Pip	0.739	C11H23NO	[M+H]+	186	-5.61	-0.00105	185						C9H21N4	185.1766	1.5	1.6	0.0003
SB-C18	1,713	6.78E+02	13	230.2088	230		0	0.5	3	4	0.88	1.93	0.00045	0.3486	0	13	13	230	1.57E+03	1.40E+04	1.40E+04																								C11H25N4O	229.2028	1.5	2.28	0.00052
SB-C18	1,714	1.19E+03	13	275.2367	275		0	0.333	2	3	0.651	12.1	0.00333	0.1169	0	12	13	275	6.64E+02	1.81E+04	1.81E+04																								C9H26N10	274.2342	2	-2.42	-0.00066
SB-C18	1,716	3.30E+02	13	295.1639	295		0	0.333	2	0	0.81	5.76	0.0017	0.097	0	13	13	295	5.42E+02	7.02E+03	7.02E+03																								C16H18N6	294.1593	11	-0.87	-0.00026
SB-C18	1,717	4.13E+03	13	302.2293	302	1	1	0.667	4	0	0.93	4.42	0.00134	0.0186	0	13	13	302	8.93E+02	6.56E+04	6.56E+04																			145	512	0	1	1	CH37N2O14	301.2245	-15.5	0.39	0.00012
SB-C18	1,718	6.22E+02	13	238.1798	238		0	0.5	3	4	0.97	1.4	0.00033	0.0194	0	13	13	238	8.20E+02	8.22E+03	8.22E+03										237B-aPTX: [M+H]+: 0.936	237B-aPTX	0.936	C14H23NO2	[M+H]+	238	1.08	0.00026	237						H25N6O8	237.1734	-8.5	-1.06	-0.00025
SB-C18	1,720	4.46E+02	13	231.2998	231		0	0.5	3	0	0.948	2.99	0.00069	0.0124	0	13	13	231	3.91E+02	5.49E+03	5.49E+03	69																							C16H38	230.2974	-2	-1.49	-0.00034
SB-C18	1,722	1.89E+02	13	331.6758	332		0	0.333	2	9	0.912	1.64	0.00055	0.1169	0	13	13	332	5.41E+02	5.07E+03	5.07E+03																								C10H88N3O5	330.6724	-31.5	0.69	0.00023
SB-C18	1,723	9.56E+03	13	231.1664	231	1	1	1	6	2	0.967	2.34	0.00054	0.0152	0	13	13	231	5.46E+02	1.02E+05	1.02E+05	69																		99	470	0	1	1	C11H22N2O3	230.163	2	-0.15	-0.00003
SB-C18	1,733	9.34E+02	13	286.177	286		0	0.333	2	0	0.909	3.3	0.00095	0.0087	0	13	13	286	2.71E+03	1.20E+04	1.20E+04										265D-PTX: [M-2H+Na]-: 0.849	265D-PTX	0.849	C16H27NO2	[M-2H+Na]-	286	2.1	0.0006	265						C3H29N2O12	285.1721	-9.5	0.43	0.00012
SB-C18	1,741	5.80E+02	13	232.2221	232		0	0.5	3	1	0.828	3.98	0.00093	0.3912	0	13	13	232	7.54E+02	8.01E+03	8.01E+03																								C10H31O5	231.2172	-4.5	2.75	0.00064
SB-C18	1,742	1.16E+02	13	281.1108	281		0	0.5	3	1	0.82	8.52	0.0024	0.0808	0	13	13	281	7.79E+02	3.24E+03	3.24E+03																								C12H10N9	280.1059	12.5	-0.77	-0.00021
SB-C18	1,745	3.70E+04	13	192.1348	192	1	4	1	6	0	0.954	5.05	0.00097	0.0145	0	13	13	192	4.91E+02	2.97E+05	2.97E+05	54									191G-Unclass: [M+H]+: 0.936	191G-Unclass	0.936	C12H17NO	[M+H]+	192	-1.33	-0.00026	191	79	384	0	1	1	C12H17NO	191.131	5	-1.34	-0.00026
SB-C18	1,748	4.84E+02	13	192.3021	192		0	0.333	2	0	0.956	2.43	0.00047	0.0017	0	13	13	192	4.24E+02	7.02E+03	7.02E+03	54
SB-C18	1,749	1.63E+02	13	296.2209	296		0	0.5	3	2	0.905	3.45	0.00102	0.0855	0	13	13	296	9.41E+02	5.06E+03	5.06E+03										295D-PTX: [M+H]+: 0.649	295D-PTX	0.649	C17H29NO3	[M+H]+	296	-4.73	-0.0014	295						C15H27N4O2	295.2134	4.5	-0.2	-0.00006
SB-C18	1,755	9.03E+02	13	288.2124	288		0	0.5	3	6	0.879	1.08	0.00031	0.3547	0	13	13	288	8.63E+02	1.45E+04	1.45E+04																								H35N2O14	287.2088	-15.5	1.35	0.00039
SB-C18	1,757	2.75E+03	13	278.2111	278	1	0	0.667	4	8	0.92	3.58	0.001	0.0964	0	13	13	278	5.49E+02	3.74E+04	3.74E+04										295D-PTX: [M+H-H2O]+: 0.909	295D-PTX	0.909	C17H29NO3	[M+H-H2O]+	278	-1.3	-0.00036	295						C17H27NO2	277.2042	5	-1.31	-0.00036
SB-C18	1,759	7.59E+03	13	254.2073	254		0	0.667	4	11	0.957	1.88	0.00048	0.0611	0	13	13	254	5.28E+02	9.35E+04	9.35E+04										253A-aPTX: [M+H]+: 0.949	253A-aPTX	0.949	C15H27NO2	[M+H]+	254	-0.81	-0.00021	253						C15H27NO2	253.2042	3	-0.81	-0.00021
SB-C18	1,760	2.55E+03	13	228.1953	228		0	0.333	2	0	0.883	1.47	0.00033	0.2733	0	13	13	228	8.14E+02	2.53E+04	2.53E+04										183A-Pip: [M+FA]-: 0.560	183A-Pip	0.56	C12H25N	[M+FA]-	228	-7.71	-0.00176	183						C13H25NO2	227.1885	2	-2.91	-0.00066
SB-C18	1,764	6.04E+03	13	298.2325	298	1	0	0.333	2	8	0.868	3.44	0.00103	0.116	0	13	13	298	2.35E+03	2.78E+04	2.78E+04										297A-aPTX: [M+H]+: 0.597	297A-aPTX	0.597	C17H31NO3	[M+H]+	298	-5.4	-0.00161	297						C15H29N4O2	297.2291	3.5	-0.9	-0.00027
SB-C18	1,767	2.40E+02	13	345.2088	345		0	0.333	2	3	0.844	1.44	0.0005	0.3519	0	13	13	345	5.44E+02	5.12E+03	5.12E+03										346B-Chimonanthine: [M-H]-: 0.042	346B-Chimonanthine	0.042	C22H26N4	[M-H]-	345	11.1	0.00383	346						H34N5O15	344.2051	-13.5	-0.33	-0.00011
SB-C18	1,769	3.18E+02	13	316.2442	316		0	0.333	2	11	0.917	2.09	0.00066	0.0681	0	13	13	316	1.17E+03	8.58E+03	8.58E+03																								C15H31N4O3	315.2396	2.5	0.63	0.0002
SB-C18	1,776	5.42E+02	13	261.2825	261		0	0.5	3	0	0.94	3.19	0.00083	0.0045	0	13	13	261	3.98E+02	8.08E+03	8.08E+03	40																							C10H36N4O3	260.2787	-5	-1.71	-0.00045
SB-C18	1,779	1.39E+04	13	261.1417	261	1	1	1	6	3	0.963	2.04	0.00053	0.015	0	13	13	261	8.46E+02	1.80E+05	1.80E+05	40																		116	471	0	1	1	C11H20N2O5	260.1372	3	1.44	0.00038
SB-C18	1,782	7.39E+02	13	132.0973	132	1	0	1	6	0	0.912	13.03	0.00172	0.0418	0	13	13	132	7.44E+02	9.66E+03	9.66E+03																								C4H11N4O	131.0933	1.5	-0.66	-0.00009
SB-C18	1,786	1.75E+04	13	284.2013	284		0	0.333	2	3	0.926	0.86	0.00024	0.1627	0	13	13	284	1.49E+03	4.48E+05	4.48E+05										285A-HTX (Isodihydrohistrionicotoxin): [M-H]-: 0.415	285A-HTX (Isodihydrohistrionicotoxin)	0.415	C19H27NO	[M-H]-	284	8.24	0.00234	285						C9H31O9	283.1968	-5.5	0.87	0.00025
SB-C18	1,788	3.13E+02	13	301.2551	301		0	0.5	3	0	0.915	1.95	0.00059	0.1512	0	13	13	301	7.21E+02	9.59E+03	9.59E+03																								C10H32N6O4	300.2485	-2	1.84	0.00055
SB-C18	1,793	2.20E+02	13	312.7047	313		0	0.5	3	1	0.865	5.78	0.00181	0.0403	0	13	13	313	5.28E+02	4.69E+03	4.69E+03																								C10H89N5O2	311.7016	-31	-0.73	-0.00023
SB-C18	1,795	1.21E+05	13	200.1639	200		0	0.333	2	5	0.831	8.96	0.00179	0.0014	0	13	13	200	1.40E+03	1.38E+06	1.38E+06																								C11H21NO2	199.1572	2	3.71	0.00074
SB-C18	1,797	1.90E+03	13	184.1645	184		0	0.5	3	1	0.966	2.5	0.00046	0.0124	0	13	13	184	6.33E+02	1.56E+04	1.56E+04										185-Pip: [M-H]-: 0.642	185-Pip	0.642	C11H23NO	[M-H]-	184	-7.78	-0.00143	185						C11H21NO	183.1623	2	-1.83	-0.00034
SB-C18	1,798	1.14E+03	13	314.2275	314		0	0.5	3	5	0.873	2.55	0.0008	0.2701	0	13	13	314	6.86E+02	1.52E+04	1.52E+04										269F-Unclass: [M+FA]-: 0.556	269F-Unclass	0.556	C16H31NO2	[M+FA]-	314	-5.66	-0.00178	269						C2H37N2O14	313.2245	-14.5	0.48	0.00015
SB-C18	1,808	1.11E+02	13	280.1926	280		0	0.333	2	0	0.719	10.26	0.00288	0.0374	0	13	13	280	7.12E+02	6.42E+03	6.42E+03										235A-HTX: [M+FA]-: 0.727	235A-HTX	0.727	C15H25NO	[M+FA]-	280	3.89	0.00109	235						C4H29N3O10	279.1853	-8	1.21	0.00034
SB-C18	1,810	2.06E+02	13	288.2134	288		0	0.333	2	7	0.853	3.41	0.00098	0.1765	0	13	13	288	1.15E+03	7.27E+03	7.27E+03																								C15H29NO4	287.2097	2	-0.12	-0.00004
SB-C18	1,812	5.44E+02	13	268.1863	268		0	0.5	3	1	0.99	0.33	0.00009	0.0124	0	13	13	268	7.25E+02	7.43E+03	7.43E+03										223BB-Unclass: [M+FA]-: 0.455	223BB-Unclass	0.455	C14H25NO	[M+FA]-	268	-8.13	-0.00218	223						H31N2O13	267.1826	-13.5	-0.95	-0.00025
SB-C18	1,816	9.61E+02	13	242.2081	242		0	0.333	2	0	0.875	3.47	0.00084	0.1471	0	13	13	242	4.68E+02	9.99E+03	9.99E+03										241A-Unclass: [M+H]+: 0.700	241A-Unclass	0.7	C14H27NO2	[M+H]+	242	-4.95	-0.0012	241						C12H25N4O	241.2028	2.5	0.6	0.00014
SB-C18	1,826	9.43E+02	13	238.1799	238		0	0.667	4	3	0.982	0.71	0.00017	0.0271	0	13	13	238	7.92E+02	1.08E+04	1.08E+04										237B-aPTX: [M+H]+: 0.941	237B-aPTX	0.941	C14H23NO2	[M+H]+	238	0.99	0.00024	237						C14H23NO2	237.1729	4	0.99	0.00024
SB-C18	1,836	5.27E+03	13	300.2508	300		0	0.5	3	1	0.88	2.67	0.0008	0.2444	0	13	13.45	300	1.23E+03	4.08E+04	4.08E+04																								C15H31N4O2	299.2447	2.5	-0.24	-0.00007
SB-C18	1,837	9.37E+01	13	345.2126	345		0	0.333	2	2	0.982	0.53	0.00018	0.001	0	13	13	345	8.13E+02	5.33E+03	5.33E+03																								C14H22N11	344.206	9.5	-0.64	-0.00022
SB-C18	1,841	2.50E+02	13	331.6782	332		0	0.333	2	10	0.943	0.66	0.00022	0.1168	0	13	13	332	5.41E+02	6.93E+03	6.93E+03																								C10H88N3O5	330.6724	-31.5	0.22	0.00007
SB-C18	1,843	6.34E+02	13	140.3625	140		0	0.333	2	0	0.895	7.85	0.0011	0.0052	0	13	13	140	1.68E+03	9.04E+03	9.04E+03	6																							C3H45N3O	139.3563	-17	2.18	0.0003
SB-C18	1,844	3.72E+02	13	342.2709	342		0	0.333	2	0	0.924	2.23	0.00076	0.0139	0	13	13	342	6.96E+02	6.28E+03	6.28E+03																								C18H35N3O3	341.2678	3	-0.3	-0.0001
SB-C18	1,845	9.06E+04	13	154.1555	154		0	0.5	3	0	0.991	0.07	0.00001	0.0333	0	13	14	154	5.17E+02	4.79E+05	4.79E+05										153A-Unclass: [M+H]+: 0.774	153A-Unclass	0.774	C10H19N	[M+H]+	154	-5.87	-0.0009	153						C10H19N	153.1518	2	-5.91	-0.00091
SB-C18	1,846	1.06E+03	13	140.3918	140	1	0	1	6	0	0.976	2.92	0.00041	0.0206	0	13	13	140	4.10E+02	9.82E+03	9.82E+03	6
SB-C18	1,849	1.19E+05	13	140.1412	140	1	5	1	6	0	0.975	2.21	0.00031	0.0289	0	13	14	140	2.14E+04	8.16E+05	8.16E+05	6	9	[M+NH4]+	2	122	1851;1849													40	467	0	1	1	C9H17N	139.1361	2	-2.61	-0.00036
SB-C18	1,850	2.37E+02	13	393.2693	393		0	0.333	2	1	0.87	3.41	0.00134	0.0136	0	13	13	393	1.74E+03	1.04E+04	1.04E+04										392-Unclass: [M+H]+: 0.175	392-Unclass	0.175	C22H36N2O4	[M+H]+	393	-8.39	-0.0033	392						C4H44N2O17	392.264	-16	0.54	0.00021
SB-C18	1,851	1.38E+03	13	123.113	123	1	2	1	6	0	0.971	3.61	0.00044	0.0382	0	13	13	123	5.14E+02	1.31E+04	1.31E+04	6	9	[M+H]+	2	122	1851;1849													16	432	0	1	1	C9H14	122.1096	3	-2.23	-0.00027
SB-C18	1,852	2.79E+03	13	140.2823	140	1	0	1	6	0	0.931	7.37	0.00103	0.0215	0	13	13	140	3.86E+02	2.32E+04	2.32E+04	6
SB-C18	1,853	6.60E+03	13	140.2458	140	1	0	1	6	0	0.972	3.57	0.0005	0.0279	0	13	14	140	9.46E+02	4.97E+04	4.97E+04	6
SB-C18	1,855	9.86E+02	13	252.1914	252		0	0.333	2	6	0.94	0.06	0.00001	0.1887	0	13	13	252	7.02E+02	1.57E+04	1.57E+04										251CC-Izidine: [M+H]+: 0.880	251CC-Izidine	0.88	C15H25NO2	[M+H]+	252	-1.91	-0.00048	251						H31N2O12	251.1877	-13.5	1.38	0.00035
SB-C18	1,860	6.80E+03	13	298.2325	298		0	0.667	4	7	0.836	4.84	0.00144	0.2683	0	13	14	298	2.05E+03	2.16E+04	2.16E+04										297A-aPTX: [M+H]+: 0.573	297A-aPTX	0.573	C17H31NO3	[M+H]+	298	-5.73	-0.00171	297						C15H29N4O2	297.2291	3.5	-1.23	-0.00037
SB-C18	1,863	7.57E+03	13	278.2113	278	1	0	0.833	5	5	0.899	6.93	0.00193	0.016	0	13	13	278	5.18E+02	7.42E+04	7.42E+04										295D-PTX: [M+H-H2O]+: 0.992	295D-PTX	0.992	C17H29NO3	[M+H-H2O]+	278	-0.12	-0.00003	295						C17H27NO2	277.2042	5	-0.12	-0.00003
SB-C18	1,864	2.55E+03	13	254.2066	254		0	0.333	2	9	0.928	2.72	0.00069	0.0218	0	13	13	254	5.03E+02	2.84E+04	2.84E+04										253A-aPTX: [M+H]+: 0.794	253A-aPTX	0.794	C15H27NO2	[M+H]+	254	-3.24	-0.00082	253						H33N2O12	253.2034	-14.5	0.02	0.00001
SB-C18	1,868	7.64E+03	13	274.2339	274		0	0.5	3	6	0.919	1.82	0.0005	0.1801	0	13	14	274	6.43E+02	5.21E+04	5.21E+04																								C15H31NO3	273.2304	1	-0.04	-0.00001
SB-C18	1,869	3.59E+03	13	200.1975	200		0	0.333	2	2	0.847	7.44	0.00149	0.0422	0	13	14	200	5.14E+02	6.66E+04	6.66E+04										199-Unclass: [M+H]+: 0.687	199-Unclass	0.687	C12H25NO	[M+H]+	200	-6.26	-0.00125	199						C10H23N4	199.1923	1.5	0.45	0.00009
SB-C18	1,872	7.59E+03	13	275.0427	275	1	0	0.667	4	12	0.972	0.69	0.00019	0.0804	0	13	14	275	1.78E+03	7.37E+04	7.37E+04																								C6H12NO11	274.041	1.5	0.23	0.00006
SB-C18	1,876	5.44E+02	13	305.159	305		0	0.333	2	0	0.917	2.81	0.00086	0.0077	0	13	13	305	1.09E+03	6.64E+03	6.64E+03	76																							C11H16N10O	304.1509	9	-1.66	-0.0005
SB-C18	1,878	1.84E+03	13	252.1939	252		0	0.333	2	7	0.81	3.99	0.00101	0.3067	0	13	14	252	9.08E+02	4.28E+04	4.28E+04										251CC-Izidine: [M+H]+: 0.722	251CC-Izidine	0.722	C15H25NO2	[M+H]+	252	-4.41	-0.00111	251						C13H23N4O	251.1872	4.5	0.91	0.00023
SB-C18	1,879	5.88E+03	13	272.2181	272	1	0	0.667	4	5	0.941	2.58	0.0007	0.0978	0	13	14	272	7.91E+02	4.38E+04	4.38E+04										227-Unclass: [M+FA]-: 0.874	227-Unclass	0.874	C14H29NO	[M+FA]-	272	-1.85	-0.0005	227						CH31N6O9	271.2153	-10.5	0.31	0.00008
SB-C18	1,881	1.46E+03	13	283.1707	283		1	0.5	3	0	0.947	2.49	0.00071	0.0283	0	13	13	283	1.27E+03	1.63E+04	1.63E+04	76																		132	461	0	1	1	C12H26O7	282.1679	0	2.11	0.0006
SB-C18	1,892	7.26E+02	13	404.1761	404		0	0.333	2	4	0.882	0.99	0.0004	0.2567	0	13	13	404	5.13E+02	9.09E+03	9.09E+03																								H21N17O9	403.1708	-1	-0.53	-0.00021
SB-C18	1,893	1.35E+03	13	252.1913	252		0	0.5	3	8	0.932	3.15	0.00079	0.027	0	13	14	252	9.86E+02	1.51E+04	1.51E+04										251CC-Izidine: [M+H]+: 0.530	251CC-Izidine	0.53	C15H25NO2	[M+H]+	252	-7.46	-0.00188	251						C13H23N4O	251.1872	4.5	-2.15	-0.00054
SB-C18	1,899	2.40E+02	13	316.2418	316		0	0.667	4	8	0.809	7.28	0.0023	0.4213	0	13	14	316	1.57E+03	5.41E+03	5.41E+03																								C15H31N4O3	315.2396	2.5	-0.89	-0.00028
SB-C18	1,908	1.07E+04	13	146.0962	146		0	0.333	2	2	0.947	2.74	0.0004	0.0504	0	13	14	146	6.74E+02	4.79E+04	4.79E+04																								C10H11N	145.0892	6	1.06	0.00015
SB-C18	1,909	2.93E+04	13	162.235	162	1	0	0.333	2	0	0.867	6.99	0.00113	0.086	0	13	14	162	4.82E+02	1.12E+05	1.12E+05	49																							C2H31N3O4	161.2315	-11	1.91	0.00031
SB-C18	1,910	2.10E+03	13	144.0782	144	1	6	0.833	5	1	0.938	6.71	0.00097	0.0662	0	13	13	144	6.63E+02	1.89E+04	1.89E+04																			43	420	0	1	1	C10H9N	143.0735	7	-2.89	-0.00041
SB-C18	1,912	1.21E+04	13	162.2792	162	1	0	0.333	2	0	0.688	19.16	0.00311	0.0668	0	13	14	162	4.16E+02	5.64E+04	5.64E+04	49
SB-C18	1,914	1.82E+02	13	331.6764	332		0	0.333	2	9	0.98	0.56	0.00018	0.0092	0	13	13	332	5.41E+02	7.24E+03	7.24E+03																								C9H82N10	330.6724	-26	-0.12	-0.00004
SB-C18	1,916	4.37E+02	13	120.0791	120		0	0.667	4	1	0.93	5.77	0.00069	0.0626	0	13	13	120	5.51E+02	3.53E+03	3.53E+03																								C8H9N	119.0735	5	-5.83	-0.00069
SB-C18	1,919	3.58E+02	13	296.2196	296		0	0.333	2	3	0.971	0.77	0.00023	0.0252	0	13	14	296	8.96E+02	1.12E+04	1.12E+04										295D-PTX: [M+H]+: 0.710	295D-PTX	0.71	C17H29NO3	[M+H]+	296	-3.91	-0.00116	295						C15H27N4O2	295.2134	4.5	0.62	0.00018
SB-C18	1,921	6.78E+01	13	252.6497	253		0	0.333	2	3	0.921	1.46	0.00037	0.1416	0	13	13	253	6.58E+02	3.39E+03	3.39E+03																								C5H79N8	251.6428	-29.5	-0.35	-0.00009
SB-C18	1,922	4.22E+03	13	256.2231	256		0	0.5	3	1	0.87	4.7	0.0012	0.1164	0	13	14	256	6.42E+02	2.89E+04	2.89E+04										255A-Pip: [M+H]+: 0.741	255A-Pip	0.741	C15H29NO2	[M+H]+	256	-4.05	-0.00104	255						H35N2O12	255.219	-15.5	-0.82	-0.00021
SB-C18	1,924	2.65E+02	13	383.2277	383		0	0.333	2	2	0.938	0.7	0.00027	0.1178	0	13	13	383	7.99E+02	7.70E+03	7.70E+03																								C3H36N5O15	382.2208	-11.5	1.07	0.00041
SB-C18	1,928	9.03E+03	13	275.0444	275	1	2	1	6	10	0.983	0.94	0.00026	0.0352	0	13	14	275	1.85E+03	7.02E+04	7.02E+04																			124	451	0	1	1	C6H12NO11	274.041	1.5	0.35	0.0001
SB-C18	1,930	4.94E+05	13	162.1261	162	1	0	0.667	4	1	0.939	1.51	0.00024	0.2158	0	13	15	162	7.83E+02	1.66E+06	1.66E+06	49																							C11H15N	161.1205	5	-2.1	-0.00034
SB-C18	1,933	1.11E+03	13	295.126	295	1	0	0.833	5	0	0.879	5.46	0.00161	0.0459	0	13	13	295	1.30E+03	1.71E+04	1.71E+04																								CH26O16	294.1221	-11	0.24	0.00007
SB-C18	1,938	6.15E+03	14	280.2269	280		0	0.5	3	3	0.836	5.09	0.00143	0.2234	0	13	14	280	6.06E+02	5.47E+04	5.47E+04										297A-aPTX: [M+H-H2O]+: 0.870	297A-aPTX	0.87	C17H31NO3	[M+H-H2O]+	280	-1.86	-0.00052	297						C2H35N2O12	279.219	-13.5	1.1	0.00031
SB-C18	1,939	2.51E+03	14	270.2053	270	1	0	0.333	2	9	0.86	2.41	0.00065	0.2512	0	13	14	270	8.73E+02	2.29E+04	2.29E+04										225A-Izidine: [M+FA]-: 0.706	225A-Izidine	0.706	C14H27NO	[M+FA]-	270	-4.35	-0.00117	225						C15H27NO3	269.1991	3	-0.29	-0.00008
SB-C18	1,940	5.22E+03	13	254.2085	254		0	0.5	3	6	0.908	2.76	0.0007	0.1581	0	13	14	254	7.47E+02	2.80E+04	2.80E+04										253A-aPTX: [M+H]+: 0.960	253A-aPTX	0.96	C15H27NO2	[M+H]+	254	-0.63	-0.00016	253						C15H27NO2	253.2042	3	-0.64	-0.00016
SB-C18	1,945	1.08E+03	13	268.2268	268		1	0.167	1	0	1	0	0	0	0	13	14	268	5.95E+02	8.70E+03	8.70E+03										267A-aPTX: [M+H]+: 0.459	267A-aPTX	0.459	C16H29NO2	[M+H]+	268	-8.07	-0.00217	267	119	399	0	1	1	C13H31O5	267.2172	-1.5	1.93	0.00051
SB-C18	1,948	6.43E+03	13	302.2644	302	1	0	1	6	4	0.895	4.63	0.0014	0.1458	0	13	14	302	1.30E+03	5.93E+04	5.93E+04																								C2H41N2O13	301.2609	-16.5	1.21	0.00036
SB-C18	1,950	5.33E+03	13	274.2319	274		0	0.333	2	4	0.791	3.45	0.00095	0.3849	0	13	14	274	5.90E+02	3.63E+04	3.63E+04																								C13H29N4O2	273.2291	1.5	0.93	0.00026
SB-C18	1,951	1.21E+02	13	198.1788	198		0	0.333	2	1	0.974	0.07	0.00001	0.0785	0	13	14	198	5.39E+02	4.38E+03	4.38E+03										197A-Unclass: [M+H]+: 0.836	197A-Unclass	0.836	C12H23NO	[M+H]+	198	-3.3	-0.00065	197						C12H23NO	197.178	2	-3.32	-0.00066
SB-C18	1,952	1.51E+03	13	166.1562	166		0	0.333	2	1	0.908	4.88	0.00081	0.0502	0	13	14	166	5.80E+02	8.34E+03	8.34E+03										167A-5,8-I: [M-H]-: 0.168	167A-5,8-I	0.168	C11H21N	[M-H]-	166	-20.03	-0.00333	167						C8H21O3	165.1491	-1.5	2.72	0.00045
SB-C18	1,954	1.04E+03	13	236.1286	236		1	0.167	1	0	1	0	0	0	0	13	14	236	5.22E+02	1.12E+04	1.12E+04										191G-Unclass: [M+FA]-: 0.751	191G-Unclass	0.751	C12H17NO	[M+FA]-	236	-4.21	-0.001	191	102	427	0	1	1	C13H17NO3	235.1208	6	0.43	0.0001
SB-C18	1,960	7.58E+02	13	331.6768	332		0	0.333	2	6	0.906	1.4	0.00046	0.1607	0	13	14	332	5.25E+02	6.66E+03	6.66E+03																								C10H88N3O5	330.6724	-31.5	1.6	0.00053
SB-C18	1,962	2.17E+03	14	272.217	272		0	0.667	4	11	0.941	3.34	0.00091	0.0704	0	13	14	272	1.25E+03	2.61E+04	2.61E+04										227-Unclass: [M+FA]-: 0.623	227-Unclass	0.623	C14H29NO	[M+FA]-	272	-5.53	-0.00151	227						C15H29NO3	271.2147	2	-1.51	-0.00041
SB-C18	1,963	7.23E+03	14	258.2031	258		0	0.333	2	4	0.698	8.82	0.00228	0.2842	0	13	14	258	9.41E+02	3.62E+04	3.62E+04										213A-Pip: [M+FA]-: 0.609	213A-Pip	0.609	C13H27NO	[M+FA]-	258	-6.06	-0.00156	213						C14H27NO3	257.1991	2	-1.82	-0.00047
SB-C18	1,973	1.35E+03	14	155.1501	155		0	0.833	5	4	0.857	14.74	0.00229	0.1198	0	13	14	155	9.79E+02	1.12E+04	1.12E+04																								C9H18N2	154.147	2	4.04	0.00062
SB-C18	1,974	2.99E+02	14	386.7212	387		0	0.333	2	5	0.79	2.88	0.00111	0.3389	0	13	14	387	7.41E+02	7.45E+03	7.45E+03																								C12H87N11	385.7146	-25	-0.31	-0.00012
SB-C18	1,980	7.40E+02	14	246.1683	246		0	0.333	2	7	0.899	4.32	0.00106	0.0026	0	14	14	246	9.92E+02	1.72E+04	1.72E+04																								C13H19N5	245.1641	7	-1.13	-0.00028
SB-C18	1,989	9.33E+01	14	263.212	263		0	0.5	3	0	0.615	20.05	0.00528	0.0343	0	14	14	263	7.66E+02	4.10E+03	4.10E+03										245A-CPQ: [M+NH4]+: 0.879	245A-CPQ	0.879	C16H23NO	[M+NH4]+	263	1.85	0.00049	245						CH22N14O2	262.205	-2	-0.07	-0.00002
SB-C18	1,990	4.45E+02	13	278.2081	278		0	0.333	2	4	0.985	0.33	0.00009	0.0205	0	13	14	278	1.63E+03	2.59E+04	2.59E+04										295D-PTX: [M+H-H2O]+: 0.971	295D-PTX	0.971	C17H29NO3	[M+H-H2O]+	278	-0.42	-0.00012	295						C17H27NO2	277.2042	5	-0.43	-0.00012
SB-C18	1,991	2.30E+03	14	238.2155	238		0	0.5	3	1	0.894	5.45	0.0013	0.0321	0	13	14	238	6.82E+02	1.74E+04	1.74E+04	2									255A-Pip: [M+H-H2O]+: 0.746	255A-Pip	0.746	C15H29NO2	[M+H-H2O]+	238	-4.26	-0.00101	255						H33N2O11	237.2084	-14.5	-0.78	-0.00019
SB-C18	1,992	2.15E+03	14	236.1969	236		0	0.5	3	1	0.942	2.78	0.00066	0.0147	0	14	14	236	6.36E+02	1.89E+04	1.89E+04	2									213A-Pip: [M+Na]+: 0.802	213A-Pip	0.802	C13H27NO	[M+Na]+	236	3.35	0.00079	213						C13H23N4	235.1923	4.5	-1.16	-0.00027
SB-C18	1,996	5.07E+02	14	146.0971	146		0	0.333	2	2	0.856	5.26	0.00077	0.2293	0	13	14	146	5.45E+02	7.14E+03	7.14E+03
SB-C18	1,998	2.55E+03	14	130.156	130		0	0.667	4	6	0.932	4.41	0.00057	0.1292	0	13	14	130	2.40E+03	2.10E+04	2.10E+04																								C8H19N	129.1518	0	-2.09	-0.00027
SB-C18	1,999	6.21E+03	13.62	266.2066	266	1	1	0.667	4	1	0.953	2.35	0.00062	0.03	0	14	14	266	8.66E+02	4.81E+04	4.81E+04										265D-PTX: [M+H]+: 0.941	265D-PTX	0.941	C16H27NO2	[M+H]+	266	0.89	0.00024	265	117	485	0	1	1	C16H27NO2	265.2042	4	0.89	0.00024
SB-C18	2,008	2.83E+03	14	227.1712	227		2	0.333	2	5	0.845	7.17	0.00163	0.0064	0	14	14	227	5.91E+02	1.37E+04	1.37E+04																			96	386	0	1	1	C12H22N2O2	226.1681	3	0.31	0.00007
SB-C18	2,011	8.10E+03	14	280.2232	280		0	0.5	3	6	0.9	4.29	0.0012	0.0653	0	14	14	280	1.08E+03	3.48E+04	3.48E+04										297A-aPTX: [M+H-H2O]+: 0.892	297A-aPTX	0.892	C17H31NO3	[M+H-H2O]+	280	-1.54	-0.00043	297						C2H35N2O12	279.219	-13.5	1.42	0.0004
SB-C18	2,013	7.95E+01	13	278.2104	278		0	0.333	2	4	0.904	3.58	0.001	0.0097	0	13	14	278	6.27E+02	8.35E+03	8.35E+03										277B-PTX: [M+H]+: 0.961	277B-PTX	0.961	C17H27NO2	[M+H]+	278	0.57	0.00016	277						C17H27NO2	277.2042	5	0.57	0.00016
SB-C18	2,014	3.31E+02	14	245.1851	245		0	0.5	3	0	0.836	8.65	0.00212	0.0665	0	14	14	245	6.80E+02	5.58E+03	5.58E+03																								C12H24N2O3	244.1787	2	-0.84	-0.0002
SB-C18	2,021	7.27E+03	14	252.1921	252	1	0	0.667	4	5	0.881	5.19	0.00131	0.0453	0	13	14	252	5.35E+02	4.69E+04	4.69E+04										251CC-Izidine: [M+H]+: 0.743	251CC-Izidine	0.743	C15H25NO2	[M+H]+	252	-4.07	-0.00103	251						H31N2O12	251.1877	-13.5	-0.79	-0.0002
SB-C18	2,025	1.96E+04	14	214.1753	214	1	1	1	6	0	0.932	1.7	0.00036	0.3058	0	13	14	214	5.08E+02	1.76E+05	1.76E+05	25																		89	383	0	1	1	C12H23NO2	213.1729	2	-0.05	-0.00001
SB-C18	2,029	9.02E+02	14	300.399	300		0	0.5	3	2	0.916	3.42	0.00103	0.0169	0	14	14	300	5.10E+02	9.67E+03	9.67E+03	42																							C14H53NO4	299.3975	-11	-2.15	-0.00064
SB-C18	2,030	3.79E+03	14	275.0444	275		0	0.5	3	7	0.801	5.1	0.0014	0.3739	0	13	14	275	6.83E+02	4.70E+04	4.70E+04																								C21H6O	274.0419	19	-1.45	-0.0004
SB-C18	2,031	6.96E+02	14	155.1498	155		0	0.667	4	5	0.655	28.99	0.0045	0.1329	0	14	14	155	7.86E+02	7.16E+03	7.16E+03																								C9H18N2	154.147	2	5.5	0.00085
SB-C18	2,033	1.08E+03	14	270.3489	270		0	0.333	2	2	0.948	2.01	0.00054	0.0038	0	13	14	270	4.88E+02	1.00E+04	1.00E+04	42																							C3H43N9O4	269.3438	-13	-2.03	-0.00055
SB-C18	2,038	6.90E+03	14	316.2448	316	1	1	1	6	6	0.903	4.59	0.00145	0.1071	0	14	14	316	1.19E+03	6.12E+04	6.12E+04																			146	367	0	1	1	C17H33NO4	315.241	2	0.47	0.00015
SB-C18	2,042	1.02E+03	14	298.2349	298		0	0.5	3	1	0.822	3.5	0.00104	0.5035	0	13	14	298	1.60E+03	2.29E+04	2.29E+04										297A-aPTX: [M+H]+: 0.751	297A-aPTX	0.751	C17H31NO3	[M+H]+	298	-3.33	-0.00099	297						H25N16O3	297.2296	-3.5	-0.52	-0.00015
SB-C18	2,045	8.81E+02	14	214.3075	214		0	0.333	2	0	0.921	3.74	0.0008	0.0119	0	13	14	214	3.65E+02	7.72E+03	7.72E+03	25																							C10H37N4	213.3018	-5.5	-0.51	-0.00011
SB-C18	2,049	3.22E+04	14	297.1695	297		0	0.333	2	3	0.964	0.81	0.00024	0.0426	0	13	14	297	6.92E+02	2.99E+05	2.99E+05																								C16H24O5	296.1624	5	0.23	0.00007
SB-C18	2,050	1.28E+03	14	303.2687	303		0	0.333	2	4	0.752	6.65	0.00202	0.1901	0	13	14	303	7.13E+02	1.53E+04	1.53E+04																								C10H34N6O4	302.2642	-3	2.09	0.00063
SB-C18	2,056	2.78E+03	14	344.2241	344	1	0	0.833	5	2	0.93	2.7	0.00093	0.0539	0	14	14	344	1.02E+03	2.68E+04	2.68E+04	30	10	[M+NH4]+	2	326	2063;2056																		C14H33NO8	343.2206	-1	0.31	0.00011
SB-C18	2,059	8.26E+02	14	349.1795	349		0	0.5	3	0	0.849	6.41	0.00224	0.0163	0	14	14	349	9.58E+02	8.85E+03	8.85E+03																								C13H20N10O2	348.1771	9	-0.3	-0.0001
SB-C18	2,063	2.25E+03	14	327.198	327		1	0.833	5	0	0.89	4.32	0.00141	0.0693	0	14	14	327	1.58E+03	2.20E+04	2.20E+04	30	10	[M+H]+	2	326	2056													147	520	0	1	1	H32N5O14	326.1946	-12.5	-0.24	-0.00008
SB-C18	2,065	2.37E+04	14	270.2054	270	1	0	0.833	5	10	0.81	8.46	0.00229	0.3504	0	14	14	270	1.17E+03	2.14E+05	2.14E+05	42									225A-Izidine: [M+FA]-: 0.824	225A-Izidine	0.824	C14H27NO	[M+FA]-	270	-2.6	-0.0007	225						H23N13O4	269.1996	-4	-0.4	-0.00011
SB-C18	2,066	2.34E+04	14	300.2502	300	1	2	0.333	2	8	0.896	0.83	0.00025	0.2564	0	14	14	300	2.10E+03	2.00E+05	2.00E+05	42																		142	456	0	1	1	C17H33NO3	299.246	2	-0.18	-0.00005
SB-C18	2,068	1.08E+04	14	272.2177	272	1	0	1	6	11	0.945	3.21	0.00087	0.0442	0	14	14	272	4.27E+02	7.44E+04	7.44E+04										227-Unclass: [M+FA]-: 0.660	227-Unclass	0.66	C14H29NO	[M+FA]-	272	-4.99	-0.00136	227						C15H29NO3	271.2147	2	-0.96	-0.00026
SB-C18	2,069	1.90E+03	14	254.2068	254		0	0.833	5	7	0.892	4.4	0.00112	0.2345	0	14	14	254	4.67E+02	1.40E+04	1.40E+04	42									253A-aPTX: [M+H]+: 0.910	253A-aPTX	0.91	C15H27NO2	[M+H]+	254	-1.41	-0.00036	253						C15H27NO2	253.2042	3	-1.42	-0.00036
SB-C18	2,073	1.04E+02	14	386.7214	387		0	0.333	2	6	0.917	1.02	0.00039	0.147	0	14	14	387	5.11E+02	5.37E+03	5.37E+03																								C12H87N11	385.7146	-25	-1.03	-0.0004
SB-C18	2,074	1.28E+03	14	609.321	609		0	0.5	3	1	0.766	5.27	0.00321	0.0787	0	14	14	609	6.10E+02	1.95E+04	1.95E+04																								C28H44N6O9	608.317	10	0.33	0.0002
SB-C18	2,079	9.64E+01	14	389.2412	389		0	0.333	2	1	0.932	1.76	0.00069	0.012	0	14	14	389	6.82E+02	5.83E+03	5.83E+03																								C18H28N8O2	388.2335	9	-0.83	-0.00032
SB-C18	2,080	7.69E+03	14	158.1502	158	1	2	0.833	5	1	0.927	3.26	0.00052	0.2956	0	13	15	158	3.28E+03	1.05E+04	1.05E+04																			61	468	0	1	1	C9H19NO	157.1467	1	-1.66	-0.00026
SB-C18	2,081	6.35E+03	14	130.1563	130	1	2	1	6	4	0.974	2.78	0.00036	0.0382	0	13	14	130	2.30E+03	1.83E+04	1.83E+04																			22	480	0	1	1	C8H19N	129.1518	0	-1.9	-0.00025
SB-C18	2,088	6.22E+03	14	256.2242	256		0	0.5	3	2	0.86	6.51	0.00167	0.0982	0	13	14	256	8.81E+02	4.11E+04	4.11E+04										255A-Pip: [M+H]+: 0.961	255A-Pip	0.961	C15H29NO2	[M+H]+	256	0.6	0.00015	255						C15H29NO2	255.2198	2	0.6	0.00015
SB-C18	2,089	2.95E+03	14	246.1676	246		0	0.833	5	5	0.958	2.6	0.00064	0.0211	0	14	14	246	1.14E+03	2.15E+04	2.15E+04																								C13H19N5	245.1641	7	-2.11	-0.00052
SB-C18	2,093	1.08E+03	14	303.2689	303	1	0	0.667	4	2	0.804	7.48	0.00227	0.2725	0	14	14	303	7.13E+02	1.27E+04	1.27E+04																								C10H34N6O4	302.2642	-3	0.14	0.00004
SB-C18	2,094	1.12E+04	14	302.2657	302	1	0	0.833	5	7	0.778	7.34	0.00222	0.3809	0	14	14	302	1.54E+03	6.55E+04	6.55E+04																								H29N16O3	301.2609	-5.5	-0.01	0
SB-C18	2,098	4.47E+03	14	247.1456	247		0	0.333	2	0	0.857	6.09	0.0015	0.0059	0	14	14	247	1.61E+03	3.25E+04	3.25E+04																								C2H22N4O9	246.1387	-6	1.81	0.00045
SB-C18	2,100	3.51E+03	14	188.0705	188		0	0.5	3	0	0.961	1.88	0.00035	0.0477	0	14	14	188	5.10E+02	2.53E+04	2.53E+04																								C11H9NO2	187.0633	8	3.13	0.00058
SB-C18	2,101	1.78E+03	14	270.3491	270		0	0.333	2	2	0.978	0.59	0.00016	0.023	0	14	14	270	5.13E+02	1.08E+04	1.08E+04																								C3H43N9O4	269.3438	-13	-1.1	-0.0003
SB-C18	2,102	1.22E+02	14	231.1669	231		0	0.333	2	0	0.949	2.17	0.0005	0.0126	0	14	14	231	5.16E+02	7.38E+03	7.38E+03																								C11H22N2O3	230.163	2	0.5	0.00011
SB-C18	2,103	2.01E+02	14	238.2155	238		0	0.333	2	7	0.876	1.7	0.00041	0.2752	0	14	14	238	7.64E+02	6.38E+03	6.38E+03										255A-Pip: [M+H-H2O]+: 0.773	255A-Pip	0.773	C15H29NO2	[M+H-H2O]+	238	-3.82	-0.00091	255						H33N2O11	237.2084	-14.5	-0.34	-0.00008
SB-C18	2,105	5.40E+03	14	301.2512	301		0	0.5	3	1	0.818	7.78	0.00234	0.0557	0	14	14	301	1.00E+03	3.48E+04	3.48E+04																								C10H32N6O4	300.2485	-2	1.64	0.00049
SB-C18	2,106	4.54E+02	14	281.2295	281		0	0.333	2	0	0.738	6.71	0.00189	0.2718	0	13.59	14	281	5.87E+02	8.50E+03	8.50E+03																								C10H28N6O3	280.2223	0	2.12	0.00059
SB-C18	2,112	4.75E+03	14	203.1365	203	1	1	0.833	5	2	0.936	5.25	0.00107	0.0349	0	14	14	203	9.78E+02	3.60E+04	3.60E+04	47																		83	526	0	1	1	C9H18N2O3	202.1317	2	-2.16	-0.00044
SB-C18	2,115	1.03E+03	14	146.1117	146		0	0.333	2	1	0.836	11.18	0.00163	0.0339	0	14	14	146	7.91E+02	1.17E+04	1.17E+04	47																							C5H13N4O	145.1089	1.5	-4.46	-0.00065
SB-C18	2,116	6.48E+02	14	143.1163	143		0	0.333	2	0	0.988	0.35	0.00005	0.023	0	14	14	143	6.50E+02	6.51E+03	6.51E+03																								C5H12N5	142.1093	2.5	1.86	0.00026
SB-C18	2,121	6.08E+03	14	298.1436	298		4	0.167	1	0	1	0	0	0	0	14	14	298	5.29E+02	4.83E+04	4.83E+04																			141	393	0	1	1	C3H25N2O13	297.1357	-7.5	0.9	0.00027
SB-C18	2,126	3.91E+04	14	270.2025	270	1	0	1	6	6	0.869	3.27	0.00088	0.3503	0	14	14	270	1.85E+03	2.20E+05	2.20E+05										225A-Izidine: [M+FA]-: 0.797	225A-Izidine	0.797	C14H27NO	[M+FA]-	270	-3	-0.00081	225						H23N13O4	269.1996	-4	-0.8	-0.00022
SB-C18	2,129	1.01E+02	14	313.1885	313		0	0.333	2	2	0.889	1.94	0.00061	0.1744	0	14	14	313	5.03E+02	4.54E+03	4.54E+03																								C4H30N3O12	312.183	-8.5	1.28	0.0004
SB-C18	2,130	5.05E+03	14	179.1537	179		0	0.333	2	0	0.997	0.01	0	0.0099	0	14	14	179	5.80E+02	1.98E+04	1.98E+04										196-Epiquinamide: [M+H-H2O]+: 0.650	196-Epiquinamide	0.65	C11H20N2O	[M+H-H2O]+	179	-7.8	-0.0014	196
SB-C18	2,135	4.65E+03	14	280.2259	280		0	0.667	4	5	0.757	8.8	0.00247	0.3734	0	14	14	280	1.05E+03	2.84E+04	2.84E+04	47									279A-Unclass: [M+H]+: 0.892	279A-Unclass	0.892	C17H29NO2	[M+H]+	280	1.54	0.00043	279						C2H25N13O3	279.2203	-3	-0.25	-0.00007
SB-C18	2,136	8.98E+02	14	300.399	300		0	0.5	3	3	0.847	3.38	0.00102	0.2976	0	14	14	300	5.10E+02	8.64E+03	8.64E+03																								C14H53NO4	299.3975	-11	-1.11	-0.00033
SB-C18	2,142	2.44E+02	14	250.1795	250		0	0.333	2	0	0.971	1.19	0.0003	0.0038	0	14	14	250	5.44E+02	3.45E+03	3.45E+03										249Q-Unclass: [M+H]+: 0.921	249Q-Unclass	0.921	C15H23NO2	[M+H]+	250	-1.26	-0.00032	249						C15H23NO2	249.1729	5	-1.27	-0.00032
SB-C18	2,148	1.75E+02	14	322.237	322		0	0.333	2	1	0.767	5.54	0.00179	0.2094	0	14	14	322	1.70E+03	4.39E+03	4.39E+03										339A-aPTX: [M+H-H2O]+: 0.852	339A-aPTX	0.852	C19H33NO4	[M+H-H2O]+	322	-1.83	-0.00059	339						C4H37N2O13	321.2296	-12.5	0.74	0.00024
SB-C18	2,153	2.28E+03	14	236.1964	236		0	0.5	3	0	0.928	3.27	0.00077	0.0483	0	14	14	236	5.51E+02	1.19E+04	1.19E+04										213A-Pip: [M+Na]+: 0.897	213A-Pip	0.897	C13H27NO	[M+Na]+	236	1.74	0.00041	213						C13H23N4	235.1923	4.5	-2.78	-0.00065
SB-C18	2,154	1.13E+04	14	272.219	272	1	0	1	6	6	0.951	2.77	0.00075	0.037	0	14	14	272	7.25E+02	7.28E+04	7.28E+04										227-Unclass: [M+FA]-: 0.737	227-Unclass	0.737	C14H29NO	[M+FA]-	272	-3.86	-0.00105	227						C15H29NO3	271.2147	2	0.17	0.00005
SB-C18	2,161	1.57E+03	14	316.2462	316		0	0.333	2	8	0.821	5.96	0.00188	0.0059	0	14	14	316	1.70E+03	1.93E+04	1.93E+04																								C17H33NO4	315.241	2	-1.1	-0.00035
SB-C18	2,162	3.02E+03	14	220.0794	220	1	2	0.833	5	0	0.961	1.97	0.00043	0.0863	0	14	14	220	4.80E+02	2.80E+04	2.80E+04																			92	453	0	1	1	C9H9N5O2	219.0756	8	0.45	0.0001
SB-C18	2,167	2.46E+04	14	300.251	300	1	0	0.833	5	7	0.938	1.26	0.00038	0.2367	0	14	14	300	9.78E+02	8.02E+04	8.02E+04																								C17H33NO3	299.246	2	0.75	0.00022
SB-C18	2,168	4.68E+02	14	166.0466	166		0	0.5	3	0	0.978	1.31	0.00022	0.0232	0	14	14	166	3.94E+02	5.56E+03	5.56E+03																								C8H7NO3	165.0426	6	1.92	0.00032
SB-C18	2,172	1.12E+03	14	254.2068	254		0	0.667	4	3	0.968	1.43	0.00036	0.0234	0	14	14	254	8.84E+02	9.67E+03	9.67E+03										253A-aPTX: [M+H]+: 0.991	253A-aPTX	0.991	C15H27NO2	[M+H]+	254	0.14	0.00004	253						C15H27NO2	253.2042	3	0.14	0.00004
SB-C18	2,173	2.19E+03	14	252.195	252		0	0.5	3	3	0.85	6.7	0.00169	0.0607	0	13.78	14	252	6.83E+02	1.39E+04	1.39E+04										251CC-Izidine: [M+H]+: 0.730	251CC-Izidine	0.73	C15H25NO2	[M+H]+	252	-4.29	-0.00108	251						H31N2O12	251.1877	-13.5	-1	-0.00025
SB-C18	2,176	5.99E+04	14	256.2237	256		0	0.333	2	8	0.952	0.09	0.00002	0.1476	0	14	15	256	1.36E+03	6.39E+05	6.39E+05										255A-Pip: [M+H]+: 0.954	255A-Pip	0.954	C15H29NO2	[M+H]+	256	0.73	0.00019	255						C15H29NO2	255.2198	2	0.73	0.00019
SB-C18	2,177	2.24E+04	14	302.2644	302	1	0	1	6	5	0.908	3.73	0.00113	0.3368	0	14	15	302	9.21E+02	5.91E+04	5.91E+04																								C17H35NO3	301.2617	1	-1.16	-0.00035
SB-C18	2,178	1.85E+03	14	258.2369	258	1	0	0.833	5	1	0.804	9.31	0.0024	0.3464	0	13.95	14	258	1.42E+03	2.39E+04	2.39E+04																								C13H29N4O	257.2341	1.5	0.53	0.00014
SB-C18	2,182	2.92E+04	14	377.1416	377	1	3	0.667	4	0	0.928	2.84	0.00107	0.0179	0	14	14	377	5.94E+02	2.95E+05	2.95E+05										332-Pseudo: [M-H+2Na]+: 0.596	332-Pseudo	0.596	C18H24N2O4	[M-H+2Na]+	377	4.28	0.00161	332	157	503	0	1	1	C4H28N2O17	376.1388	-8	0.82	0.00031
SB-C18	2,185	4.15E+02	14	284.2232	284		0	0.333	2	0	0.804	7.02	0.002	0.0279	0	14	15	284	9.91E+02	1.02E+04	1.02E+04										239A-Izidine: [M+FA]-: 0.614	239A-Izidine	0.614	C15H29NO	[M+FA]-	284	5.43	0.00154	239						C19H27N2	283.2174	7.5	-0.14	-0.00004
SB-C18	2,187	3.88E+03	14	262.1802	262		0	0.333	2	0	0.995	0.01	0	0.0148	0	14	14	262	5.26E+02	2.71E+04	2.71E+04										217A-1,4-Q: [M+FA]-: 0.793	217A-1,4-Q	0.793	C15H23N	[M+FA]-	262	3.15	0.00083	217						C4H27N3O9	261.1747	-7	0.28	0.00007
SB-C18	2,189	4.43E+02	14	252.1959	252		0	0.333	2	4	0.942	0.44	0.00011	0.1522	0	14	14	252	6.83E+02	1.47E+04	1.47E+04										251CC-Izidine: [M+H]+: 0.960	251CC-Izidine	0.96	C15H25NO2	[M+H]+	252	0.63	0.00016	251						C15H25NO2	251.1885	4	0.63	0.00016
SB-C18	2,192	3.49E+02	14	271.208	271		0	0.5	3	1	0.805	5.61	0.00152	0.2828	0	14	15	271	1.41E+03	1.52E+04	1.52E+04																								C10H28N3O5	270.2029	-1.5	0.16	0.00004
SB-C18	2,193	1.01E+03	14	238.216	238		0	0.333	2	5	0.961	1.68	0.0004	0.0038	0	14	15	238	8.11E+02	9.54E+03	9.54E+03										237A-PTX: [M+H]+: 0.883	237A-PTX	0.883	C15H27NO	[M+H]+	238	1.97	0.00047	237						H23N13O2	237.2098	-4	-0.14	-0.00003
SB-C18	2,204	4.74E+03	14	388.2502	388	1	3	0.667	4	0	0.978	0.69	0.00027	0.0347	0	14	14	388	1.03E+03	5.31E+04	5.31E+04	46																		161	442	0	1	1	H27N20O5	387.2473	-2.5	-0.15	-0.00006
SB-C18	2,206	3.40E+02	14	393.2064	393		0	0.667	4	1	0.795	8.17	0.00321	0.1293	0	14	14	393	1.21E+03	1.06E+04	1.06E+04																								CH36N4O18	392.2025	-14	0.02	0.00001
SB-C18	2,207	3.13E+03	14	274.2352	274		0	0.333	2	2	0.963	1.04	0.00028	0.034	0	14	15	274	1.14E+03	1.80E+04	1.80E+04																								H37N2O13	273.2296	-16.5	0.95	0.00026
SB-C18	2,208	1.95E+03	14	371.2245	371		2	0.667	4	0	0.874	5.04	0.00187	0.0635	0	14.21	14	371	1.71E+03	2.06E+04	2.06E+04	46																		156	547	0	1	1	C15H28N7O4	370.2203	5.5	-0.09	-0.00003
SB-C18	2,211	1.22E+02	14	314.2286	314		0	0.5	3	4	0.788	5.11	0.00161	0.3212	0	14	15	314	7.67E+02	5.65E+03	5.65E+03										269F-Unclass: [M+FA]-: 0.474	269F-Unclass	0.474	C16H31NO2	[M+FA]-	314	-6.69	-0.0021	269						H25N16O4	313.2245	-3.5	-0.53	-0.00017
SB-C18	2,213	1.34E+02	14	281.2291	281		0	0.333	2	2	0.927	1.86	0.00052	0.0757	0	14	14	281	1.02E+03	5.62E+03	5.62E+03																								C12H30N3O4	280.2236	-0.5	-0.49	-0.00014
SB-C18	2,215	4.68E+03	14	280.2259	280	1	0	0.667	4	4	0.928	1.77	0.0005	0.1511	0	14	15	280	1.04E+03	2.11E+04	2.11E+04	46									279A-Unclass: [M+H]+: 0.914	279A-Unclass	0.914	C17H29NO2	[M+H]+	280	1.22	0.00034	279						C2H25N13O3	279.2203	-3	-0.57	-0.00016
SB-C18	2,216	1.24E+02	14	240.1922	240		0	0.333	2	0	0.835	6.92	0.00166	0.0283	0	14	14	240	6.93E+02	3.93E+03	3.93E+03										239M-hPTX: [M+H]+: 0.926	239M-hPTX	0.926	C14H25NO2	[M+H]+	240	-1.23	-0.0003	239						C14H25NO2	239.1885	3	-1.24	-0.0003
SB-C18	2,222	1.50E+03	14	459.7494	460		0	0.333	2	1	0.873	2.06	0.00095	0.1224	0	14	15	460	2.80E+03	2.35E+04	2.35E+04																								C18H100NO8	458.7449	-30.5	0.03	0.00001
SB-C18	2,224	2.90E+02	14	303.2697	303		0	0.5	3	4	0.949	0.59	0.00018	0.1512	0	14	15	303	1.01E+03	5.52E+03	5.52E+03																								C10H34N6O4	302.2642	-3	-0.18	-0.00005
SB-C18	2,225	7.85E+03	14	300.2517	300	1	0	0.833	5	6	0.876	5.5	0.00165	0.18	0	14	15	300	1.44E+03	5.49E+04	5.49E+04																								C17H33NO3	299.246	2	-0.05	-0.00002
SB-C18	2,227	2.07E+03	14	146.0552	146		0	1	6	0	0.932	7.09	0.00104	0.1416	0	14	15	146	5.41E+02	1.51E+04	1.51E+04																								C9H7NO	145.0528	7	-0.71	-0.0001
SB-C18	2,228	1.78E+03	14	298.3859	298		0	0.333	2	0	0.962	1.31	0.00039	0.0032	0	14	15	298	5.27E+02	8.67E+03	8.67E+03	75																							C12H49N4O3	297.3805	-9.5	-1.24	-0.00037
SB-C18	2,229	4.32E+04	14	298.2326	298	1	0	1	6	2	0.952	2.2	0.00066	0.0402	0	14	15	298	1.05E+03	1.85E+05	1.85E+05	75									297A-aPTX: [M+H]+: 0.875	297A-aPTX	0.875	C17H31NO3	[M+H]+	298	1.68	0.0005	297						C2H27N13O4	297.2309	-4	-0.01	0
SB-C18	2,231	7.48E+02	15	192.063	192	1	0	0.333	2	7	0.936	1.9	0.00037	0.0941	0	14	15	192	5.82E+02	6.55E+03	6.55E+03																								C10H9NO3	191.0582	7	1.63	0.00031
SB-C18	2,233	2.64E+02	14	314.2286	314		0	0.5	3	4	0.898	3.26	0.00102	0.0635	0	14	15	314	7.74E+02	5.76E+03	5.76E+03										269F-Unclass: [M+FA]-: 0.525	269F-Unclass	0.525	C16H31NO2	[M+FA]-	314	-6.04	-0.0019	269						C2H37N2O14	313.2245	-14.5	0.09	0.00003
SB-C18	2,236	2.79E+05	15	256.2237	256		0	0.667	4	7	0.935	3.71	0.00095	0.0338	0	14	15	256	8.42E+02	1.05E+06	1.05E+06										255A-Pip: [M+H]+: 0.938	255A-Pip	0.938	C15H29NO2	[M+H]+	256	0.96	0.00025	255						C15H29NO2	255.2198	2	0.96	0.00025
SB-C18	2,238	3.51E+03	15	299.2372	299		0	0.5	3	3	0.749	8.56	0.00256	0.3134	0	14	15	299	1.20E+03	3.28E+04	3.28E+04																								C12H32N3O5	298.2342	-1.5	0.33	0.0001
SB-C18	2,239	1.77E+02	15	301.7004	302		0	0.333	2	2	0.972	0.49	0.00015	0.0456	0	14	15	302	5.83E+02	4.26E+03	4.26E+03																								C4H94NO9	300.6929	-41.5	1.98	0.00059
SB-C18	2,242	8.66E+01	15	319.7023	320		0	0.333	2	4	0.942	1.28	0.00041	0.0639	0	15	15	320	5.51E+02	3.69E+03	3.69E+03																								C12H88N5O	318.6989	-28.5	-2.02	-0.00064
SB-C18	2,244	9.43E+02	14	301.2524	301		0	0.333	2	3	0.915	2.28	0.00069	0.0645	0	14	15	301	5.54E+02	1.07E+04	1.07E+04																								C11H28N10	300.2498	3	-2.18	-0.00065
SB-C18	2,245	4.84E+03	15	330.1673	330		2	0.167	1	1	1	0	0	0	0	14	14.91	330	5.18E+02	3.51E+04	3.51E+04										285D-Unclass: [M+FA]-: 0.585	285D-Unclass	0.585	C18H23NO2	[M+FA]-	330	-5.03	-0.00166	285	148	408	0	1	1	C4H29N2O14	329.1619	-8.5	0.81	0.00027
SB-C18	2,250	1.10E+03	14	280.2273	280		0	0.5	3	9	0.83	5.73	0.00161	0.2449	0	14	15	280	1.03E+03	1.73E+04	1.73E+04										297A-aPTX: [M+H-H2O]+: 0.991	297A-aPTX	0.991	C17H31NO3	[M+H-H2O]+	280	-0.12	-0.00003	297						C17H29NO2	279.2198	4	-0.13	-0.00004
SB-C18	2,256	2.72E+03	15	268.2242	268		1	0.333	2	1	0.988	0.29	0.00008	0.0153	0	14	15	268	7.31E+02	1.92E+04	1.92E+04										267A-aPTX: [M+H]+: 0.763	267A-aPTX	0.763	C16H29NO2	[M+H]+	268	-3.54	-0.00095	267	120	392	0	1	1	H29N9O7	267.219	-9	-0.43	-0.00011
SB-C18	2,259	2.46E+02	15	319.7033	320		0	0.333	2	4	0.997	0.09	0.00003	0.0019	0	15	15	320	5.51E+02	4.42E+03	4.42E+03																								C9H90N4O4	318.6962	-33	1.78	0.00057
SB-C18	2,261	7.72E+03	15	226.1779	226	1	0	0.833	5	4	0.908	7.29	0.00165	0.0262	0	15	15	226	4.48E+02	4.68E+04	4.68E+04										225E-aPTX: [M+H]+: 0.981	225E-aPTX	0.981	C13H23NO2	[M+H]+	226	-0.34	-0.00008	225						C13H23NO2	225.1729	3	-0.35	-0.00008
SB-C18	2,262	1.23E+03	15	321.2536	321		0	0.333	2	0	0.916	2	0.00064	0.0757	0	15	15	321	6.58E+02	1.18E+04	1.18E+04																								C19H32N2O2	320.2464	5	-0.41	-0.00013
SB-C18	2,264	3.49E+04	15	272.2178	272	1	0	0.833	5	5	0.947	1.77	0.00048	0.1094	0	14	15	272	9.35E+02	1.84E+05	1.84E+05										227-Unclass: [M+FA]-: 0.793	227-Unclass	0.793	C14H29NO	[M+FA]-	272	-3.04	-0.00083	227						H25N13O4	271.2153	-5	-0.86	-0.00023
SB-C18	2,266	4.58E+04	15	270.2022	270	1	0	0.833	5	2	0.952	3.04	0.00082	0.0256	0	14	15	270	8.37E+02	3.13E+05	3.13E+05	19									225A-Izidine: [M+FA]-: 0.857	225A-Izidine	0.857	C14H27NO	[M+FA]-	270	-2.11	-0.00057	225						CH29N6O9	269.1996	-9.5	0.07	0.00002
SB-C18	2,267	4.44E+03	15	273.2203	273		0	0.333	2	1	0.818	6.2	0.00169	0.0745	0	15	15	273	9.14E+02	5.26E+04	5.26E+04										238B-Unclass: [M+Cl]-: 0.474	238B-Unclass	0.474	C16H32N	[M+Cl]-	273	7.69	0.0021	238						C8H28N6O4	272.2172	-2	1.83	0.0005
SB-C18	2,268	2.09E+03	15	270.3481	270		0	0.333	2	0	0.946	2	0.00054	0.0092	0	15	15	270	4.66E+02	1.63E+04	1.63E+04	19																							C3H43N9O4	269.3438	-13	-0.77	-0.00021
SB-C18	2,269	9.62E+02	14.85	272.3647	272		0	0.333	2	4	0.949	1.94	0.00053	0.0065	0	15	15	272	5.52E+02	5.78E+03	5.78E+03																								C3H45N9O4	271.3595	-14	-0.04	-0.00001
SB-C18	2,271	6.16E+03	15	302.2644	302		0	0.667	4	6	0.902	2.25	0.00068	0.229	0	14	15	302	2.04E+03	5.24E+04	5.24E+04																								C2H41N2O13	301.2609	-16.5	0.56	0.00017
SB-C18	2,274	1.75E+02	15	316.2444	316		0	0.333	2	1	0.961	0.23	0.00007	0.1025	0	15	15	316	5.59E+02	5.03E+03	5.03E+03																								C15H31N4O3	315.2396	2.5	0.74	0.00023
SB-C18	2,277	1.60E+03	15	256.4178	256		0	0.5	3	1	0.685	13.74	0.00352	0.296	0	14	15	256	6.05E+02	1.74E+04	1.74E+04	41																							C6H57NO7	255.4135	-21	1.76	0.00045
SB-C18	2,278	3.00E+03	15	236.1982	236		0	0.667	4	6	0.883	2.62	0.00062	0.2998	0	14	15	236	8.17E+02	4.45E+04	4.45E+04										253A-aPTX: [M+H-H2O]+: 0.861	253A-aPTX	0.861	C15H27NO2	[M+H-H2O]+	236	-2.35	-0.00056	253						H31N2O11	235.1928	-13.5	1.16	0.00027
SB-C18	2,280	4.73E+02	15	154.1566	154		0	0.333	2	2	0.953	3.01	0.00046	0.0124	0	15	15	154	6.39E+02	6.93E+03	6.93E+03										153A-Unclass: [M+H]+: 0.958	153A-Unclass	0.958	C10H19N	[M+H]+	154	-1.08	-0.00017	153						C10H19N	153.1518	2	-1.09	-0.00017
SB-C18	2,282	2.78E+02	15	299.2398	299		0	0.5	3	2	0.832	5.12	0.00153	0.2668	0	14	15	299	1.26E+03	1.52E+04	1.52E+04																								C11H26N10	298.2342	4	-0.62	-0.00018
SB-C18	2,283	3.27E+05	15	256.2243	256	1	0	1	6	4	0.929	1.21	0.00031	0.314	0	14	15	256	2.57E+03	1.04E+06	1.04E+06	41									255A-Pip: [M+H]+: 0.961	255A-Pip	0.961	C15H29NO2	[M+H]+	256	0.6	0.00015	255						C15H29NO2	255.2198	2	0.6	0.00015
SB-C18	2,284	2.87E+03	15	294.2064	294		0	0.5	3	6	0.896	3.58	0.00105	0.07	0	15	15	294	5.93E+02	1.84E+04	1.84E+04										249B-CPQ: [M+FA]-: 0.944	249B-CPQ	0.944	C16H27NO	[M+FA]-	294	-0.76	-0.00022	249						C3H29N6O9	293.1996	-7.5	1.24	0.00037
SB-C18	2,286	1.16E+03	15	303.2703	303		0	0.333	2	6	0.976	0.61	0.00018	0.0202	0	14	15	303	7.43E+02	7.44E+03	7.44E+03																								C11H30N10	302.2655	2	-0.66	-0.0002
SB-C18	2,288	8.48E+04	15	258.2389	258	1	0	1	6	2	0.946	2.34	0.00061	0.0677	0	14	15	258	1.38E+03	2.54E+05	2.54E+05	41																							C15H31NO2	257.2355	1	-0.15	-0.00004
SB-C18	2,290	3.46E+03	15	258.3782	258	1	0	0.833	5	0	0.899	7.1	0.00183	0.0513	0	14	15	258	5.92E+02	1.42E+04	1.42E+04	41																							C11H49N2O3	257.3743	-11.5	2.06	0.00053
SB-C18	2,295	9.40E+03	15	256.3626	256		0	0.333	2	1	0.98	0.74	0.00019	0.0064	0	14	15	256	5.82E+02	6.66E+04	6.66E+04	41																							C11H47N2O3	255.3587	-10.5	2.93	0.00075
SB-C18	2,296	2.06E+03	15	257.3664	257	1	0	0.5	3	0	0.895	4.74	0.00122	0.0166	0	15	15	257	6.85E+02	1.32E+04	1.32E+04																								C7H44N8O	256.3638	-10	-0.12	-0.00003
SB-C18	2,301	7.66E+02	15	319.7018	320		0	0.333	2	6	0.863	3.74	0.0012	0.0787	0	15	15	320	5.51E+02	7.37E+03	7.37E+03																								C11H92NO5	318.6976	-33.5	1.37	0.00044
SB-C18	2,303	2.26E+02	15	226.1779	226		0	0.667	4	5	0.899	4.23	0.00096	0.2778	0	15	15	226	1.21E+03	4.85E+03	4.85E+03										225E-aPTX: [M+H]+: 0.974	225E-aPTX	0.974	C13H23NO2	[M+H]+	226	-0.47	-0.00011	225						C13H23NO2	225.1729	3	-0.47	-0.00011
SB-C18	2,307	3.34E+03	15	302.2645	302		0	0.667	4	6	0.9	3.43	0.00104	0.1353	0	15	15	302	1.47E+03	3.61E+04	3.61E+04																								C2H41N2O13	301.2609	-16.5	0.54	0.00016
SB-C18	2,312	3.88E+03	15	254.2071	254		0	0.333	2	0	0.915	0.49	0.00012	0.2348	0	15	15	254	1.15E+03	2.46E+04	2.46E+04										255A-Pip: [M-H]-: 0.950	255A-Pip	0.95	C15H29NO2	[M-H]-	254	0.79	0.0002	255						C2H25N10O4	253.206	-4.5	-2.16	-0.00055
SB-C18	2,315	1.21E+03	15	437.2348	437		1	0.667	4	1	0.808	6.62	0.00289	0.0566	0	15	15	437	1.36E+03	1.18E+04	1.18E+04										392-Unclass: [M-H+2Na]+: 0.602	392-Unclass	0.602	C22H36N2O4	[M-H+2Na]+	437	-3.64	-0.00159	392	172	477	0	1	1	CH18N29	436.23	7.5	-0.45	-0.0002
SB-C18	2,318	2.02E+04	15	298.2347	298		0	0.5	3	2	0.828	3.58	0.00107	0.3369	0	15	15	298	1.62E+03	1.56E+05	1.56E+05										253B-Isomer1-5,8-I: [M+FA]-: 0.864	253B-Isomer1-5,8-I	0.864	C16H31NO	[M+FA]-	298	-1.83	-0.00054	253						C3H33N6O9	297.2309	-9.5	0.15	0.00004
SB-C18	2,319	6.05E+03	15	432.278	432	1	3	0.667	4	2	0.961	1.01	0.00044	0.0648	0	15	15	432	1.00E+03	5.52E+04	5.52E+04																			167	398	0	1	1	C33H35	431.2739	16.5	0.19	0.00008
SB-C18	2,321	5.22E+02	15	453.2072	453		0	0.5	3	1	0.933	1.89	0.00086	0.0155	0	15	15	453	9.20E+02	8.15E+03	8.15E+03																								C6H36N4O18	452.2025	-9	0.69	0.00031
SB-C18	2,322	1.61E+03	15	415.252	415		0	0.667	4	1	0.947	1.57	0.00065	0.0804	0	15	15.06	415	1.51E+03	1.81E+04	1.81E+04										392-Unclass: [M+Na]+: 0.575	392-Unclass	0.575	C22H36N2O4	[M+Na]+	415	-4.09	-0.0017	392						C18H28N11O	414.2478	10.5	-0.19	-0.00008
SB-C18	2,324	4.48E+03	15	280.224	280	1	1	0.333	2	11	0.729	10.24	0.00287	0.0069	0	15	16	280	5.11E+02	2.47E+04	2.47E+04										297A-aPTX: [M+H-H2O]+: 0.832	297A-aPTX	0.832	C17H31NO3	[M+H-H2O]+	280	-2.4	-0.00067	297	127	501	0	1	1	C2H35N2O12	279.219	-13.5	0.55	0.00015
SB-C18	2,327	6.92E+02	15	284.2229	284		0	0.5	3	2	0.884	5.04	0.00143	0.0513	0	15	15	284	9.91E+02	1.27E+04	1.27E+04										239A-Izidine: [M+FA]-: 0.987	239A-Izidine	0.987	C15H29NO	[M+FA]-	284	0.19	0.00005	239						C2H31N6O9	283.2153	-9.5	2.27	0.00064
SB-C18	2,332	2.63E+03	15	300.2502	300		0	0.333	2	2	0.947	0.44	0.00013	0.1307	0	15	15	300	1.34E+03	3.47E+04	3.47E+04																								C17H33NO3	299.246	2	-0.82	-0.00024
SB-C18	2,333	4.93E+03	15	238.2134	238	1	0	0.5	3	8	0.953	2.22	0.00053	0.0183	0	15	15	238	5.28E+02	2.81E+04	2.81E+04										255A-Pip: [M+H-H2O]+: 0.709	255A-Pip	0.709	C15H29NO2	[M+H-H2O]+	238	-4.88	-0.00116	255						C13H25N4	237.2079	3.5	0.76	0.00018
SB-C18	2,335	4.06E+03	15	246.2382	246		0	0.333	2	0	0.967	0.84	0.00021	0.043	0	15	15	246	7.21E+02	2.99E+04	2.99E+04																								C12H29N4O	245.2341	0.5	-0.93	-0.00023
SB-C18	2,340	4.78E+02	15	271.2066	271		0	0.333	2	1	0.921	2.41	0.00065	0.0566	0	15	15	271	1.14E+03	1.52E+04	1.52E+04																								C8H26N6O4	270.2016	-1	0.98	0.00027
SB-C18	2,341	4.46E+02	15	284.2191	284		0	0.333	2	3	0.785	7.42	0.00211	0.0553	0	15	15	284	7.07E+02	1.27E+04	1.27E+04										239A-Izidine: [M+FA]-: 0.701	239A-Izidine	0.701	C15H29NO	[M+FA]-	284	-4.2	-0.00119	239						C16H29NO3	283.2147	3	-0.35	-0.0001
SB-C18	2,347	6.20E+04	15	272.2187	272	1	1	0.833	5	5	0.905	6.68	0.00182	0.0398	0	15	15	272	2.09E+03	3.19E+05	3.19E+05	38									227-Unclass: [M+FA]-: 0.760	227-Unclass	0.76	C14H29NO	[M+FA]-	272	-3.53	-0.00096	227	123	460	0	1	1	C15H29NO3	271.2147	2	0.5	0.00014
SB-C18	2,353	2.74E+03	15	272.3647	272	1	0	0.667	4	2	0.939	3.78	0.00103	0.0238	0	15	15	272	5.10E+02	1.65E+04	1.65E+04	38																							C3H45N9O4	271.3595	-14	-0.07	-0.00002
SB-C18	2,357	6.76E+03	15	175.1196	175		0	0.333	2	0	0.969	1.26	0.00022	0.0346	0	15	16	175	5.19E+02	2.16E+04	2.16E+04	15
SB-C18	2,358	1.15E+03	15	294.2027	294		0	0.333	2	6	0.842	3.59	0.00106	0.1881	0	15	15	294	5.72E+02	9.10E+03	9.10E+03										293G-Unclass: [M+H]+: 0.932	293G-Unclass	0.932	C17H27NO3	[M+H]+	294	-0.92	-0.00027	293						C17H27NO3	293.1991	5	-0.93	-0.00027
SB-C18	2,360	3.20E+04	15	236.1978	236	1	0	0.833	5	4	0.959	1.64	0.00039	0.0507	0	15	16	236	1.40E+03	9.67E+04	9.67E+04	15									253A-aPTX: [M+H-H2O]+: 0.942	253A-aPTX	0.942	C15H27NO2	[M+H-H2O]+	236	-0.98	-0.00023	253						C15H25NO	235.1936	4	-0.99	-0.00023
SB-C18	2,364	3.86E+04	15	228.1918	228	1	0	0.667	4	0	0.957	3.29	0.00075	0.0316	0	15	15	228	6.90E+02	2.54E+05	2.54E+05										183A-Pip: [M+FA]-: 0.786	183A-Pip	0.786	C12H25N	[M+FA]-	228	-3.76	-0.00086	183						C13H25NO2	227.1885	2	1.05	0.00024
SB-C18	2,365	9.07E+02	15	319.7043	320		0	0.333	2	5	0.848	4.82	0.00154	0.0237	0	15	15	320	1.55E+03	8.63E+03	8.63E+03																								C11H92NO5	318.6976	-33.5	0.65	0.00021
SB-C18	2,372	9.55E+03	15	273.2236	273		0	0.5	3	0	0.827	7.52	0.00205	0.1654	0	15	15	273	1.58E+03	5.26E+04	5.26E+04	15									238B-Unclass: [M+Cl]-: 0.394	238B-Unclass	0.394	C16H32N	[M+Cl]-	273	8.88	0.00243	238						C9H24N10	272.2185	3	-1.89	-0.00052
SB-C18	2,377	1.03E+04	15	286.2343	286	1	0	0.833	5	3	0.953	2.34	0.00067	0.0648	0	15	16	286	4.63E+02	5.41E+04	5.41E+04										241D-Pip: [M+FA]-: 0.794	241D-Pip	0.794	C15H31NO	[M+FA]-	286	-2.88	-0.00082	241						CH27N13O4	285.2309	-5	-0.81	-0.00023
SB-C18	2,385	1.34E+05	15	256.2231	256		0	0.333	2	1	0.976	0.71	0.00018	0.021	0	15	16	256	1.97E+03	1.05E+06	1.05E+06										255A-Pip: [M+H]+: 0.992	255A-Pip	0.992	C15H29NO2	[M+H]+	256	0.13	0.00003	255						C15H29NO2	255.2198	2	0.13	0.00003
SB-C18	2,386	2.19E+02	15	241.6559	242		0	0.333	2	6	0.926	0.78	0.00019	0.1792	0	15	16	242	5.67E+02	5.93E+03	5.93E+03																								C4H80N8	240.6506	-31	-0.08	-0.00002
SB-C18	2,391	1.57E+04	15	238.2125	238		0	0.333	2	9	0.819	6.69	0.00159	0.1013	0	15	16	238	8.08E+02	1.02E+05	1.02E+05										255A-Pip: [M+H-H2O]+: 0.742	255A-Pip	0.742	C15H29NO2	[M+H-H2O]+	238	-4.33	-0.00103	255						H33N2O11	237.2084	-14.5	-0.86	-0.0002
SB-C18	2,394	4.72E+03	15	240.2283	240	1	0	0.667	4	1	0.891	1.75	0.00042	0.2723	0	15	16	240	6.11E+02	3.13E+04	3.13E+04										239A-Izidine: [M+H]+: 0.872	239A-Izidine	0.872	C15H29NO	[M+H]+	240	-2.13	-0.00051	239						H35N2O11	239.2241	-15.5	1.33	0.00032
SB-C18	2,399	2.32E+03	15	287.238	287		0	0.333	2	2	0.913	0.37	0.00011	0.2457	0	15	15	287	7.68E+02	1.12E+04	1.12E+04																								C10H26N10	286.2342	3	-1.96	-0.00056
SB-C18	2,400	8.14E+03	15	257.2257	257		0	0.333	2	1	0.843	5.11	0.00132	0.1078	0	15	16	257	6.67E+02	1.12E+05	1.12E+05																								C10H30N3O4	256.2236	-2.5	0.38	0.0001
SB-C18	2,405	1.45E+05	15	154.1547	154	1	3	1	6	1	0.969	3.11	0.00048	0.0694	0	15	16	154	6.97E+02	6.27E+05	6.27E+05										153A-Unclass: [M+H]+: 0.933	153A-Unclass	0.933	C10H19N	[M+H]+	154	-1.74	-0.00027	153	59	370	0	1	1	C10H19N	153.1518	2	-1.75	-0.00027
SB-C18	2,406	1.75E+02	15	241.2321	241		0	0.333	2	0	0.695	9.01	0.00217	0.3225	0	15.15	16	241	5.95E+02	6.11E+03	6.11E+03																								C8H28N6O2	240.2274	-2	0.35	0.00008
SB-C18	2,407	8.06E+02	15	258.3802	258		0	0.5	3	0	0.911	4.28	0.00111	0.0297	0	15	15	258	5.00E+02	5.45E+03	5.45E+03	67																							C14H47N3	257.377	-7	-4.81	-0.00124
SB-C18	2,408	4.10E+02	15	114.088	114		0	0.5	3	6	0.888	2.07	0.00024	0.3562	0	15	16	114	6.18E+02	6.02E+03	6.02E+03																								C6H11NO	113.0841	2	-1.38	-0.00016
SB-C18	2,413	1.59E+03	15	328.1504	328	1	0	0.333	2	0	0.832	1.43	0.00047	0.3985	0	15	16	328	7.51E+02	1.31E+04	1.31E+04																								C5H23N6O10	327.1476	-2.5	0.84	0.00027
SB-C18	2,414	2.32E+04	15	258.2402	258	1	0	0.5	3	8	0.888	1.42	0.00037	0.3696	0	15	16	258	1.06E+03	1.10E+05	1.10E+05	67																							C15H31NO2	257.2355	1	0.36	0.00009
SB-C18	2,417	5.07E+02	15	237.2016	237		0	0.333	2	2	0.947	1.16	0.00028	0.086	0	15	15	237	5.12E+02	9.49E+03	9.49E+03																								C8H24N6O2	236.1961	0	0.47	0.00011
SB-C18	2,418	5.17E+03	15	300.2493	300		0	0.5	3	1	0.952	1.18	0.00035	0.0946	0	15	16	300	1.07E+03	2.49E+04	2.49E+04																								C2H39N2O13	299.2452	-15.5	0.63	0.00019
SB-C18	2,419	1.69E+03	15	218.1367	218		0	0.333	2	1	0.943	2.27	0.0005	0.0339	0	15	16	218	6.92E+02	9.81E+03	9.81E+03																								C11H15N5	217.1328	7	-1.13	-0.00025
SB-C18	2,422	6.61E+03	15	286.2343	286		0	0.333	2	6	0.958	1.06	0.0003	0.0434	0	15	16	286	7.59E+02	5.41E+04	5.41E+04										241D-Pip: [M+FA]-: 0.791	241D-Pip	0.791	C15H31NO	[M+FA]-	286	-2.92	-0.00084	241						CH27N13O4	285.2309	-5	-0.85	-0.00024
SB-C18	2,426	3.83E+02	15	319.7046	320	1	0	0.333	2	4	0.92	2.52	0.0008	0.0147	0	15	16	320	7.09E+02	5.37E+03	5.37E+03																								C12H88N5O	318.6989	-28.5	-1.64	-0.00052
SB-C18	2,427	8.07E+01	16	241.6559	242		0	0.333	2	6	0.909	4	0.00097	0.001	0	15	16	242	5.67E+02	4.22E+03	4.22E+03																								C5H86NO5	240.6506	-36.5	0.19	0.00004
SB-C18	2,429	1.67E+04	15	212.1962	212		0	0.333	2	0	0.885	2.19	0.00047	0.2286	0	15	16	212	5.64E+02	7.45E+04	7.45E+04										211A-DHQ: [M+H]+: 0.911	211A-DHQ	0.911	C13H25NO	[M+H]+	212	-1.68	-0.00036	211						C13H25NO	211.1936	2	-1.69	-0.00036
SB-C18	2,432	2.61E+03	16	246.239	246		0	0.333	2	0	0.984	0.6	0.00015	0.0063	0	15	16	246	6.16E+02	1.72E+04	1.72E+04																								C14H31NO2	245.2355	0	-1.99	-0.00049
SB-C18	2,439	1.09E+02	16	137.0383	137		0	0.333	2	3	0.865	2.25	0.00031	0.3389	0	15	16	137	6.35E+02	4.15E+03	4.15E+03
SB-C18	2,441	1.22E+03	16	228.3731	228		0	0.5	3	0	0.865	6.72	0.00153	0.036	0	15	16	228	7.42E+02	1.11E+04	1.11E+04	32																							C3H51N2O7	227.3696	-20.5	0.83	0.00019
SB-C18	2,442	8.49E+04	16	228.1932	228	1	1	1	6	0	0.97	1.51	0.00034	0.0425	0	15	16	228	8.09E+02	4.50E+05	4.50E+05	32									183A-Pip: [M+FA]-: 0.739	183A-Pip	0.739	C12H25N	[M+FA]-	228	-4.58	-0.00105	183	97	522	0	1	1	C13H25NO2	227.1885	2	0.23	0.00005
SB-C18	2,444	5.12E+02	15	155.1597	155		0	0.333	2	0	0.859	3.11	0.00048	0.3079	0	15	16	155	9.62E+02	1.31E+04	1.31E+04																								C3H18N6O	154.1542	-2	-0.12	-0.00002
SB-C18	2,445	4.32E+03	16	228.327	228	1	0	1	6	0	0.964	2.01	0.00046	0.0425	0	15	16	228	4.15E+02	2.49E+04	2.49E+04	32																							C2H41N7O4	227.322	-14	-0.9	-0.0002
SB-C18	2,446	5.77E+02	16	459.2779	459		0	0.333	2	2	0.968	0.49	0.00022	0.036	0	16	16	459	3.65E+03	1.36E+04	1.36E+04																								C3H26N26O2	458.2732	4	-0.27	-0.00012
SB-C18	2,451	1.27E+02	16	302.2644	302		0	0.5	3	5	0.931	1.81	0.00055	0.1619	0	15	16	302	6.94E+02	7.66E+03	7.66E+03																								H29N16O3	301.2609	-5.5	-0.8	-0.00024
SB-C18	2,452	2.04E+02	16	497.2366	497		0	0.333	2	1	0.968	0.61	0.0003	0.0117	0	16	16	497	2.05E+03	8.00E+03	8.00E+03																								C10H42NO20	496.23	-9.5	0.66	0.00033
SB-C18	2,455	5.20E+02	16	481.2593	481		0	0.5	3	1	0.876	3.55	0.00171	0.0366	0	16	16	481	1.55E+03	1.05E+04	1.05E+04																								C32H34NO3	480.2539	16.5	0.1	0.00005
SB-C18	2,461	2.68E+04	16	238.213	238	1	0	0.667	4	3	0.905	3.51	0.00084	0.2349	0	15	16	238	7.15E+02	1.01E+05	1.01E+05	32									237A-PTX: [M+H]+: 0.944	237A-PTX	0.944	C15H27NO	[M+H]+	238	0.94	0.00022	237						C15H27NO	237.2093	3	0.94	0.00022
SB-C18	2,462	5.09E+03	15	236.1983	236		0	0.5	3	3	0.85	7.58	0.00179	0.1307	0	15	16	236	9.05E+02	5.53E+04	5.53E+04										253A-aPTX: [M+H-H2O]+: 0.964	253A-aPTX	0.964	C15H27NO2	[M+H-H2O]+	236	-0.61	-0.00015	253						C15H25NO	235.1936	4	-0.62	-0.00015
SB-C18	2,464	1.08E+03	16	114.0878	114	1	0	1	6	7	0.962	5.72	0.00065	0.0864	0	15	16	114	1.32E+03	5.44E+03	5.44E+03																								C6H11NO	113.0841	2	-1.95	-0.00022
SB-C18	2,465	6.11E+02	15	287.2388	287		0	0.333	2	3	0.871	4.68	0.00134	0.0093	0	15	16	287	7.68E+02	5.81E+03	5.81E+03																								C9H30N6O4	286.2329	-2	1.86	0.00053
SB-C18	2,466	3.16E+02	16	319.7048	320		0	0.333	2	3	0.814	2.61	0.00083	0.3444	0	15	16	320	9.80E+02	5.40E+03	5.40E+03																								C11H92NO5	318.6976	-33.5	0.2	0.00006
SB-C18	2,468	1.71E+03	16	284.2203	284		0	0.333	2	2	0.909	3.37	0.00096	0.0029	0	15	16	284	9.84E+02	1.32E+04	1.32E+04										239A-Izidine: [M+FA]-: 0.716	239A-Izidine	0.716	C15H29NO	[M+FA]-	284	4	0.00114	239						C4H33N3O10	283.2166	-10	1.36	0.00038
SB-C18	2,469	1.12E+04	15	272.222	272		0	0.333	2	0	0.89	1.07	0.00029	0.2628	0	15	16	272	9.86E+02	5.81E+04	5.81E+04										227-Unclass: [M+FA]-: 0.895	227-Unclass	0.895	C14H29NO	[M+FA]-	272	-1.54	-0.00042	227						CH31N6O9	271.2153	-10.5	0.63	0.00017
SB-C18	2,470	7.67E+03	16	298.2349	298	1	0	0.833	5	1	0.974	1.13	0.00034	0.0314	0	15	16	298	1.19E+03	3.03E+04	3.03E+04										297A-aPTX: [M+H]+: 0.993	297A-aPTX	0.993	C17H31NO3	[M+H]+	298	0.1	0.00003	297						C17H31NO3	297.2304	3	0.1	0.00003
SB-C18	2,473	4.04E+03	16	209.1639	209		0	0.5	3	0	0.865	7.34	0.00154	0.0749	0	15	16	209	6.03E+02	2.35E+04	2.35E+04										191G-Unclass: [M+NH4]+: 0.945	191G-Unclass	0.945	C12H17NO	[M+NH4]+	209	1.06	0.00022	191						C12H20N2O	208.1576	4	1.05	0.00022
SB-C18	2,475	1.50E+03	15	259.2426	259		0	0.333	2	2	0.827	5.32	0.00138	0.1388	0	15	16	259	8.75E+02	2.32E+04	2.32E+04																								C8H30N6O3	258.2379	-3	0.34	0.00009
SB-C18	2,480	8.13E+01	16	137.0388	137		0	0.333	2	4	0.952	2.5	0.00034	0.051	0	15	16	137	5.27E+02	5.03E+03	5.03E+03
SB-C18	2,481	3.18E+02	16	276.1964	276		0	0.333	2	0	0.842	5.01	0.00138	0.0921	0	16	16	276	7.24E+02	4.06E+03	4.06E+03										231A-1,4-Q: [M+FA]-: 0.919	231A-1,4-Q	0.919	C16H25N	[M+FA]-	276	-1.17	-0.00032	231						C3H27N6O8	275.189	-6.5	0.97	0.00027
SB-C18	2,483	9.30E+03	16	256.2237	256	1	0	0.833	5	0	0.968	1.98	0.00051	0.0322	0	15	16	256	1.29E+03	5.33E+04	5.33E+04										255A-Pip: [M+H]+: 0.922	255A-Pip	0.922	C15H29NO2	[M+H]+	256	1.22	0.00031	255						H25N13O3	255.2203	-5	-0.75	-0.00019
SB-C18	2,484	3.84E+02	16	239.2179	239		0	0.333	2	4	0.896	1.49	0.00036	0.2257	0	16	16	239	7.15E+02	1.21E+04	1.21E+04																								C8H26N6O2	238.2117	-1	2.5	0.00059
SB-C18	2,485	2.42E+04	16	258.2371	258		0	0.5	3	3	0.89	5.04	0.0013	0.037	0	15	16	258	2.61E+03	5.42E+05	5.42E+05																								C15H31NO2	257.2355	1	-0.92	-0.00024
SB-C18	2,486	3.33E+02	16	239.2179	239		0	0.5	3	3	0.825	5.65	0.00135	0.393	0	15.51	16	239	6.54E+02	5.40E+03	5.40E+03																								C12H30O4	238.2144	-2	-1.44	-0.00034
SB-C18	2,490	3.23E+02	16	625.3538	625		0	0.333	2	0	0.938	0.49	0.0003	0.1077	0	16	16	625	6.20E+02	1.05E+04	1.05E+04																								C29H38N17	624.3496	19.5	-0.06	-0.00004
SB-C18	2,495	4.76E+02	16	370.2249	370		0	0.333	2	6	0.816	2.23	0.00083	0.3417	0	15	16	370	5.66E+02	7.04E+03	7.04E+03																								C25H27N3	369.2205	14	-0.48	-0.00018
SB-C18	2,501	2.61E+02	16	236.1987	236		0	0.667	4	3	0.85	5.81	0.00137	0.3949	0	15	16	236	6.87E+02	4.80E+03	4.80E+03										253A-aPTX: [M+H-H2O]+: 0.879	253A-aPTX	0.879	C15H27NO2	[M+H-H2O]+	236	-2.05	-0.00049	253						H31N2O11	235.1928	-13.5	1.46	0.00034
SB-C18	2,507	1.72E+04	16	286.2339	286	1	0	1	6	0	0.808	10.3	0.00295	0.3249	0	16	16	286	8.28E+02	6.63E+04	6.63E+04										241D-Pip: [M+FA]-: 0.757	241D-Pip	0.757	C15H31NO	[M+FA]-	286	-3.39	-0.00097	241						C16H31NO3	285.2304	2	0.44	0.00013
SB-C18	2,508	8.26E+02	16	266.2442	266		0	0.333	2	0	0.982	0.65	0.00017	0.0051	0	16	16	266	6.16E+02	7.51E+03	7.51E+03										283B-Unclass: [M+H-H2O]+: 0.898	283B-Unclass	0.898	C17H33NO2	[M+H-H2O]+	266	-1.53	-0.00041	283						C17H31NO	265.2406	3	-1.54	-0.00041
SB-C18	2,510	1.60E+02	16	370.2273	370		0	0.333	2	5	0.993	0.04	0.00001	0.0175	0	16	16	370	5.66E+02	3.89E+03	3.89E+03																								C12H35NO11	369.221	-4	0.07	0.00003
SB-C18	2,513	1.56E+04	16	189.1338	189		0	0.667	4	1	0.96	2.31	0.00044	0.0602	0	16	17	189	1.02E+03	4.12E+04	4.12E+04																								C12H16N2	188.1314	6	-4.13	-0.00078
SB-C18	2,518	3.05E+02	16	287.2372	287		0	0.333	2	3	0.932	0.11	0.00003	0.2073	0	16	16	287	8.81E+02	6.27E+03	6.27E+03																								C9H30N6O4	286.2329	-2	1.02	0.00029
SB-C18	2,519	2.65E+02	16	302.2646	302		0	0.333	2	8	0.96	1.1	0.00033	0.0285	0	16	16	302	1.71E+03	6.86E+03	6.86E+03																								C17H35NO3	301.2617	1	-0.46	-0.00014
SB-C18	2,521	3.89E+03	16	180.1716	180		0	0.5	3	0	0.963	1.98	0.00036	0.0513	0	16	16	180	6.61E+02	1.26E+04	1.26E+04										197A-Unclass: [M+H-H2O]+: 0.826	197A-Unclass	0.826	C12H23NO	[M+H-H2O]+	180	-3.87	-0.0007	197						C12H21N	179.1674	3	-3.9	-0.0007
SB-C18	2,525	1.70E+03	16	240.2291	240	1	0	0.5	3	4	0.937	3.34	0.0008	0.0331	0	16	16	240	1.13E+03	1.61E+04	1.61E+04										239A-Izidine: [M+H]+: 0.982	239A-Izidine	0.982	C15H29NO	[M+H]+	240	0.3	0.00007	239						C15H29NO	239.2249	2	0.3	0.00007
SB-C18	2,526	5.65E+02	16	114.088	114		0	0.833	5	8	0.946	2.45	0.00028	0.1471	0	16	16	114	9.60E+02	6.02E+03	6.02E+03																								C6H11NO	113.0841	2	-1.27	-0.00014
SB-C18	2,529	1.41E+03	16	252.1917	252		0	0.5	3	3	0.875	6.32	0.00159	0.0806	0	16	16	252	8.31E+02	8.19E+03	8.19E+03										251CC-Izidine: [M+H]+: 0.793	251CC-Izidine	0.793	C15H25NO2	[M+H]+	252	-3.29	-0.00083	251						H31N2O12	251.1877	-13.5	0	0
SB-C18	2,530	1.38E+03	16	172.0044	172		0	0.667	4	0	0.964	2.87	0.00049	0.0242	0	16	16	172	5.55E+02	6.83E+03	6.83E+03
SB-C18	2,531	4.08E+02	16	190.1411	190		0	0.333	2	0	0.9	0.74	0.00014	0.278	0	16	16	190	5.11E+02	4.36E+03	4.36E+03																								C6H21O6	189.1338	-3.5	1.57	0.0003
SB-C18	2,541	1.81E+02	16	280.2232	280		0	0.5	3	5	0.822	9.01	0.00252	0.0517	0	16	16	280	6.42E+02	5.33E+03	5.33E+03										297A-aPTX: [M+H-H2O]+: 0.677	297A-aPTX	0.677	C17H31NO3	[M+H-H2O]+	280	-4.62	-0.00129	297						C15H27N4O	279.2185	4.5	0.17	0.00005
SB-C18	2,546	1.92E+02	16	312.7051	313		0	0.333	2	4	0.961	1.07	0.00034	0.0236	0	16	16	313	5.42E+02	5.54E+03	5.54E+03																								C10H89N5O2	311.7016	-31	-1.11	-0.00035
SB-C18	2,547	2.88E+03	16	214.2147	214		0	0.333	2	0	0.886	2.95	0.00063	0.1765	0	16	16	214	6.24E+02	1.14E+04	1.14E+04										213A-Pip: [M+H]+: 0.709	213A-Pip	0.709	C13H27NO	[M+H]+	214	-5.43	-0.00116	213						C11H25N4	213.2079	1.5	0.84	0.00018
SB-C18	2,554	1.39E+03	16	154.155	154		0	0.5	3	4	0.957	2.12	0.00033	0.062	0	16	16	154	5.99E+02	2.31E+04	2.31E+04										153A-Unclass: [M+H]+: 0.753	153A-Unclass	0.753	C10H19N	[M+H]+	154	-6.4	-0.00099	153						C10H19N	153.1518	2	-6.44	-0.00099
SB-C18	2,558	1.60E+04	16	238.2127	238		0	0.833	5	2	0.814	7.77	0.00185	0.3131	0	16	17	238	1.07E+03	4.46E+04	4.46E+04										255A-Pip: [M+H-H2O]+: 0.651	255A-Pip	0.651	C15H29NO2	[M+H-H2O]+	238	-5.85	-0.00139	255						C13H25N4	237.2079	3.5	-0.22	-0.00005
SB-C18	2,559	8.26E+02	16	240.228	240		0	0.333	2	5	0.9	4.44	0.00107	0.0017	0	16	16	240	1.13E+03	1.11E+04	1.11E+04										239A-Izidine: [M+H]+: 0.882	239A-Izidine	0.882	C15H29NO	[M+H]+	240	-1.97	-0.00047	239						H35N2O11	239.2241	-15.5	1.49	0.00036
SB-C18	2,560	8.00E+02	16	280.2232	280		0	0.5	3	4	0.728	10.88	0.00305	0.2343	0	16	16	280	7.58E+02	5.28E+03	5.28E+03										297A-aPTX: [M+H-H2O]+: 0.631	297A-aPTX	0.631	C17H31NO3	[M+H-H2O]+	280	-5.27	-0.00148	297						C15H27N4O	279.2185	4.5	-0.48	-0.00013
SB-C18	2,563	2.12E+04	16	228.1949	228		0	0.333	2	0	0.934	1.48	0.00034	0.1086	0	16	17	228	3.85E+03	4.70E+04	4.70E+04										183A-Pip: [M+FA]-: 0.714	183A-Pip	0.714	C12H25N	[M+FA]-	228	-5.02	-0.00114	183						C13H25NO2	227.1885	2	-0.21	-0.00005
SB-C18	2,564	3.34E+02	16	239.2161	239		0	0.333	2	5	0.794	7.26	0.00174	0.138	0	16	16	239	6.54E+02	6.91E+03	6.91E+03																								C12H30O4	238.2144	-2	0.86	0.0002
SB-C18	2,566	1.97E+03	16	300.2503	300		0	0.5	3	2	0.874	3.33	0.001	0.2455	0	16	16	300	1.62E+03	2.09E+04	2.09E+04																								C17H33NO3	299.246	2	-0.1	-0.00003
SB-C18	2,568	2.02E+05	16	258.2371	258	1	0	1	6	2	0.954	3.13	0.00081	0.0398	0	15.66	17	258	6.80E+02	8.68E+05	8.68E+05	63																							C15H31NO2	257.2355	1	0.03	0.00001
SB-C18	2,570	1.07E+04	16	258.3797	258	1	0	0.667	4	0	0.864	8.45	0.00218	0.0694	0	16	16.54	258	4.55E+02	5.34E+04	5.34E+04	63																							C11H49N2O3	257.3743	-11.5	4.33	0.00111
SB-C18	2,571	1.11E+02	16	129.1389	129		0	0.333	2	4	0.915	0.03	0	0.2704	0	16	17	129	5.08E+02	3.11E+03	3.11E+03
SB-C18	2,574	5.12E+02	16	146.1613	146		0	0.333	2	4	0.922	3	0.00044	0.1168	0	16	16	146	5.37E+02	4.57E+03	4.57E+03																								C7H19N3	145.1579	0	-3.74	-0.00054
SB-C18	2,575	7.49E+03	16	298.2346	298	1	0	0.667	4	1	0.958	1.69	0.0005	0.0388	0	16	16	298	1.05E+03	4.31E+04	4.31E+04										297A-aPTX: [M+H]+: 0.986	297A-aPTX	0.986	C17H31NO3	[M+H]+	298	-0.18	-0.00005	297						C17H31NO3	297.2304	3	-0.19	-0.00006
SB-C18	2,582	1.38E+03	16	252.1917	252		0	0.5	3	4	0.947	2.48	0.00062	0.0415	0	16	16	252	8.31E+02	7.91E+03	7.91E+03										251CC-Izidine: [M+H]+: 0.805	251CC-Izidine	0.805	C15H25NO2	[M+H]+	252	-3.09	-0.00078	251						H31N2O12	251.1877	-13.5	0.2	0.00005
SB-C18	2,583	1.07E+03	16	521.3322	521		0	0.5	3	0	0.745	6.46	0.00337	0.0552	0	16	16	521	2.28E+03	1.59E+04	1.59E+04										249Q-Unclass: [2M+Na]+: 0.687	249Q-Unclass	0.687	C15H23NO2	[2M+Na]+	521	2.4	0.00125	249						C30H42N5O3	520.3288	12.5	0.36	0.00019
SB-C18	2,584	1.31E+03	16	503.307	503		3	0.333	2	0	0.767	4.41	0.00222	0.0809	0	16	16	503	1.24E+03	1.24E+04	1.24E+04										241H-aPTX: [2M-2H+Na]-: 0.281	241H-aPTX	0.281	C13H23NO3	[2M-2H+Na]-	503	-5.72	-0.00288	241	176	447	0	1	1	C22H36N11O3	502.3003	10.5	-0.32	-0.00016
SB-C18	2,585	2.22E+04	16	256.2227	256	1	0	0.833	5	0	0.972	1.16	0.0003	0.0485	0	16	17	256	1.68E+03	9.35E+04	9.35E+04										255A-Pip: [M+H]+: 0.944	255A-Pip	0.944	C15H29NO2	[M+H]+	256	0.88	0.00023	255						C15H29NO2	255.2198	2	0.88	0.00023
SB-C18	2,588	1.42E+03	16	212.1993	212		0	0.333	2	0	0.942	1.18	0.00025	0.1107	0	16	17	212	5.04E+02	6.33E+03	6.33E+03										211A-DHQ: [M+H]+: 0.496	211A-DHQ	0.496	C13H25NO	[M+H]+	212	-9.51	-0.00202	211						C10H27O4	211.1909	-2.5	3.14	0.00066
SB-C18	2,589	7.02E+03	16	272.2186	272	1	0	1	6	4	0.957	2.84	0.00077	0.0459	0	16	17	272	7.60E+02	2.73E+04	2.73E+04										227-Unclass: [M+FA]-: 0.745	227-Unclass	0.745	C14H29NO	[M+FA]-	272	-3.75	-0.00102	227						C15H29NO3	271.2147	2	0.28	0.00008
SB-C18	2,590	1.02E+03	16	312.7089	313	1	0	0.333	2	5	0.913	0.05	0.00001	0.2732	0	16	16	313	5.11E+02	9.24E+03	9.24E+03																								C12H91N2O3	311.703	-31.5	-1.98	-0.00062
SB-C18	2,592	9.68E+02	16	525.2831	525		1	0.333	2	2	0.727	5.36	0.00282	0.0286	0	16	16	525	6.59E+02	9.48E+03	9.48E+03																			177	517	0	1	1	C18H28N20	524.2806	15	-0.39	-0.0002
SB-C18	2,600	2.95E+03	16	302.2643	302		0	0.833	5	4	0.912	2.36	0.00071	0.3038	0	16	17	302	1.03E+03	2.23E+04	2.23E+04																								C17H35NO3	301.2617	1	-0.4	-0.00012
SB-C18	2,601	5.86E+03	16	520.3296	520		0	0.667	4	0	0.839	3.9	0.00203	0.0443	0	16	16	520	1.52E+03	5.24E+04	5.24E+04																								C8H51N6O18	519.326	-13.5	0.05	0.00003
SB-C18	2,608	4.09E+03	16	272.2181	272		0	0.667	4	6	0.841	4.62	0.00126	0.3463	0	16	17	272	1.42E+03	2.80E+04	2.80E+04										227-Unclass: [M+FA]-: 0.710	227-Unclass	0.71	C14H29NO	[M+FA]-	272	-4.26	-0.00116	227						C15H29NO3	271.2147	2	-0.23	-0.00006
SB-C18	2,614	8.23E+02	16	245.1812	245		0	0.667	4	0	0.905	3.65	0.00089	0.1485	0	16	17	245	8.92E+02	8.73E+03	8.73E+03																								C12H24N2O3	244.1787	2	-0.1	-0.00002
SB-C18	2,617	4.34E+03	16	154.155	154	1	0	0.667	4	5	0.965	1.31	0.0002	0.1084	0	16	17	154	6.32E+02	1.37E+04	1.37E+04										153A-Unclass: [M+H]+: 0.726	153A-Unclass	0.726	C10H19N	[M+H]+	154	-7.1	-0.00109	153
SB-C18	2,620	7.80E+02	16	189.1349	189		0	0.333	2	2	0.984	0.57	0.00011	0.0175	0	16	17	189	5.20E+02	5.35E+03	5.35E+03																								C12H16N2	188.1314	6	-4.63	-0.00087
SB-C18	2,622	7.37E+03	17	264.2313	264	1	0	0.833	5	1	0.761	14.76	0.0039	0.059	0	16	17	264	8.59E+02	3.28E+04	3.28E+04										281A-PTX: [M+H-H2O]+: 0.826	281A-PTX	0.826	C17H31NO2	[M+H-H2O]+	264	-2.64	-0.0007	281						C2H35N2O11	263.2241	-13.5	0.5	0.00013
SB-C18	2,624	4.90E+04	17	282.2417	282	1	1	0.833	5	0	0.955	2.82	0.0008	0.0251	0	16	17	282	1.34E+03	2.02E+05	2.02E+05										281A-PTX: [M+H]+: 0.962	281A-PTX	0.962	C17H31NO2	[M+H]+	282	0.54	0.00015	281	129	488	0	1	1	C17H31NO2	281.2355	3	0.54	0.00015
SB-C18	2,629	3.01E+02	17	129.1375	129		0	0.333	2	3	0.814	14.98	0.00193	0.0154	0	16	17	129	5.81E+02	3.29E+03	3.29E+03																								C7H16N2	128.1314	1	1.85	0.00024
SB-C18	2,634	1.58E+04	17	250.2478	250	1	0	0.333	2	0	0.798	3.37	0.00084	0.3935	0	16	17.32	250	7.32E+02	2.42E+04	2.42E+04										267H-3,5-P: [M+H-H2O]+: 0.903	267H-3,5-P	0.903	C17H33NO	[M+H-H2O]+	250	-1.55	-0.00039	267						C17H31N	249.2457	3	-1.56	-0.00039
SB-C18	2,636	8.82E+02	17	262.2131	262		0	0.5	3	3	0.908	1.98	0.00052	0.1852	0	17	17	262	6.44E+02	8.80E+03	8.80E+03										261A-HTX: [M+H]+: 0.982	261A-HTX	0.982	C17H27NO	[M+H]+	262	0.28	0.00007	261						C17H27NO	261.2093	5	0.28	0.00007
SB-C18	2,640	1.85E+03	17	166.1553	166		0	0.5	3	0	0.951	2.14	0.00036	0.0978	0	16	17	166	4.03E+02	9.12E+03	9.12E+03										167A-5,8-I: [M-H]-: 0.562	167A-5,8-I	0.562	C11H21N	[M-H]-	166	-10.56	-0.00175	167						C11H19N	165.1518	3	-3.97	-0.00066
SB-C18	2,642	4.35E+03	17	342.1682	342		3	0.167	1	1	1	0	0	0	0	16	17	342	5.04E+02	2.82E+04	2.82E+04																			150	481	0	1	1	C8H27N3O11	341.1646	-3	0.22	0.00007
SB-C18	2,643	6.98E+02	17	302.265	302	1	0	0.667	4	6	0.97	0.77	0.00023	0.0675	0	16	17	302	1.04E+03	1.32E+04	1.32E+04																								C17H35NO3	301.2617	1	-0.38	-0.00012
SB-C18	2,648	2.25E+03	17	286.2381	286		0	0.333	2	3	0.939	0.02	0	0.1936	0	16	17	286	7.12E+02	1.87E+04	1.87E+04										241D-Pip: [M+FA]-: 0.935	241D-Pip	0.935	C15H31NO	[M+FA]-	286	0.92	0.00026	241						C2H23N17	285.2322	0	-1.69	-0.00048
SB-C18	2,649	1.53E+02	17	240.2302	240		0	0.333	2	3	0.658	13.98	0.00336	0.086	0	16	17	240	9.01E+02	3.66E+03	3.66E+03										241D-Pip: [M-H]-: 0.879	241D-Pip	0.879	C15H31NO	[M-H]-	240	2.01	0.00048	241						C2H27N10O3	239.2268	-5.5	-1.1	-0.00026
SB-C18	2,656	4.48E+03	17	254.2069	254		0	0.667	4	0	0.929	3.98	0.00101	0.0412	0	17	17	254	5.84E+02	2.39E+04	2.39E+04										253A-aPTX: [M+H]+: 0.762	253A-aPTX	0.762	C15H27NO2	[M+H]+	254	-3.74	-0.00095	253						H33N2O12	253.2034	-14.5	-0.48	-0.00012
SB-C18	2,657	7.27E+03	17	333.1767	333		0	0.333	2	1	0.959	0.75	0.00025	0.0567	0	17	17	333	5.57E+02	3.49E+04	3.49E+04										332-Pseudo: [M+H]+: 0.947	332-Pseudo	0.947	C18H24N2O4	[M+H]+	333	-0.64	-0.00021	332						C18H24N2O4	332.1736	8	-0.64	-0.00021
SB-C18	2,660	1.52E+05	17	258.2396	258	1	0	0.833	5	1	0.955	1.88	0.00049	0.1046	0	16	17	258	6.71E+02	4.00E+05	4.00E+05																								C15H31NO2	257.2355	1	0.03	0.00001
SB-C18	2,662	6.58E+02	17	189.1336	189		0	0.333	2	2	0.983	0.62	0.00012	0.0182	0	16	17	189	5.22E+02	4.32E+03	4.32E+03																								C12H16N2	188.1314	6	-3.28	-0.00062
SB-C18	2,663	3.89E+02	17	283.2468	283		0	0.333	2	0	0.921	1.09	0.00031	0.1595	0	17	17	283	9.09E+02	9.33E+03	9.33E+03																								C12H32N3O4	282.2393	-1.5	2.23	0.00063
SB-C18	2,668	4.96E+03	17	222.2154	222		0	0.333	2	1	0.921	3.57	0.00079	0.0154	0	17	17	222	7.88E+02	1.13E+04	1.13E+04										239A-Izidine: [M+H-H2O]+: 0.712	239A-Izidine	0.712	C15H29NO	[M+H-H2O]+	222	-5.19	-0.00115	239						H33N2O10	221.2135	-14.5	-1.47	-0.00032
SB-C18	2,687	1.33E+02	17	238.2135	238		0	0.333	2	2	0.849	1.25	0.0003	0.3938	0	17	17	238	7.02E+02	3.86E+03	3.86E+03										239A-Izidine: [M-H]-: 0.920	239A-Izidine	0.92	C15H29NO	[M-H]-	238	-1.34	-0.00032	239						CH29N6O7	237.2098	-9.5	1.14	0.00027
SB-C18	2,690	3.59E+03	17	564.3561	564		0	0.5	3	1	0.945	1.01	0.00057	0.0484	0	17	17	564	3.67E+03	4.83E+04	4.83E+04																								C24H43N12O4	563.353	9.5	0	0
SB-C18	2,694	3.12E+02	17	569.3118	569		0	0.333	2	0	0.888	1.9	0.00108	0.0338	0	17	17	569	1.97E+03	1.04E+04	1.04E+04										524-Pseudo: [M+FA]-: 0.561	524-Pseudo	0.561	C33H40N4O2	[M+FA]-	569	3.09	0.00176	524						C37H38N5O	568.3076	21.5	0.31	0.00017
SB-C18	2,697	4.94E+02	17	238.2119	238		0	0.333	2	2	0.975	0.92	0.00022	0.0147	0	17	17	238	5.15E+02	4.74E+03	4.74E+03										255A-Pip: [M+H-H2O]+: 0.865	255A-Pip	0.865	C15H29NO2	[M+H-H2O]+	238	-2.26	-0.00054	255						H33N2O11	237.2084	-14.5	1.22	0.00029
SB-C18	2,698	1.58E+03	17	240.1957	240		0	0.333	2	0	0.926	2.12	0.00051	0.0835	0	17	17	240	7.67E+02	9.88E+03	9.88E+03										239M-hPTX: [M+H]+: 0.783	239M-hPTX	0.783	C14H25NO2	[M+H]+	240	-3.61	-0.00087	239						C12H23N4O	239.1872	3.5	1.99	0.00048
SB-C18	2,699	5.19E+02	17	154.1554	154		0	0.5	3	1	0.907	0.78	0.00012	0.3709	0	17	17	154	5.57E+02	5.00E+03	5.00E+03										153A-Unclass: [M+H]+: 0.885	153A-Unclass	0.885	C10H19N	[M+H]+	154	-2.97	-0.00046	153						C10H19N	153.1518	2	-3	-0.00046
SB-C18	2,702	2.01E+02	17	286.2388	286		0	0.333	2	3	0.73	7.66	0.00219	0.2069	0	17	17	286	1.81E+03	2.24E+04	2.24E+04										241D-Pip: [M+FA]-: 0.184	241D-Pip	0.184	C15H31NO	[M+FA]-	286	11.4	0.00326	241						C6H27N11O2	285.2349	-1	-0.58	-0.00017
SB-C18	2,704	4.50E+04	17	228.1913	228	1	0	0.833	5	0	0.956	2.95	0.00067	0.0617	0	17	17	228	5.30E+02	2.14E+05	2.14E+05	4									183A-Pip: [M+FA]-: 0.856	183A-Pip	0.856	C12H25N	[M+FA]-	228	-2.52	-0.00058	183						C13H25NO2	227.1885	2	2.3	0.00052
SB-C18	2,709	2.07E+03	17	228.3262	228		0	0.333	2	0	0.961	1.56	0.00036	0.0175	0	17	17	228	3.86E+02	1.02E+04	1.02E+04	4																							C3H47O9	227.322	-19.5	1.06	0.00024
SB-C18	2,715	1.60E+03	17	214.2149	214		0	0.333	2	0	0.939	1.78	0.00038	0.0812	0	17	17	214	5.76E+02	6.00E+03	6.00E+03										213A-Pip: [M+H]+: 0.794	213A-Pip	0.794	C13H27NO	[M+H]+	214	-3.85	-0.00083	213						C11H25N4	213.2079	1.5	2.43	0.00052
SB-C18	2,716	4.01E+03	17	236.198	236		0	0.5	3	1	0.954	1.87	0.00044	0.0438	0	17	17	236	5.16E+02	1.96E+04	1.96E+04										253A-aPTX: [M+H-H2O]+: 0.934	253A-aPTX	0.934	C15H27NO2	[M+H-H2O]+	236	-1.12	-0.00026	253						C15H25NO	235.1936	4	-1.13	-0.00026
SB-C18	2,718	1.96E+04	17	282.2427	282	1	0	0.667	4	0	0.957	1.46	0.00041	0.0699	0	17	18	282	1.44E+03	8.38E+04	8.38E+04										237C-Isomer1-5,6,8-I: [M+FA]-: 0.864	237C-Isomer1-5,6,8-I	0.864	C16H31N	[M+FA]-	282	-1.93	-0.00054	237						C3H33N6O8	281.236	-9.5	0.16	0.00004
SB-C18	2,723	1.21E+04	17	284.2243	284		0	0.5	3	0	0.905	4	0.00114	0.0091	0	17	17	284	2.17E+03	6.50E+04	6.50E+04										239A-Izidine: [M+FA]-: 0.357	239A-Izidine	0.357	C15H29NO	[M+FA]-	284	9.05	0.00257	239						C6H35O11	283.2179	-10.5	1.68	0.00048
SB-C18	2,731	3.27E+03	17	166.1559	166		0	0.5	3	0	0.953	2.06	0.00034	0.0805	0	17	18	166	4.86E+02	1.44E+04	1.44E+04										167A-5,8-I: [M-H]-: 0.662	167A-5,8-I	0.662	C11H21N	[M-H]-	166	-8.13	-0.00135	167						C11H19N	165.1518	3	-1.53	-0.00025
SB-C18	2,735	5.37E+03	17	300.2506	300	1	1	0.833	5	4	0.958	1.4	0.00042	0.0808	0	17	18	300	1.48E+03	2.61E+04	2.61E+04																			143	464	0	1	1	C17H33NO3	299.246	2	0.35	0.0001
SB-C18	2,739	1.63E+04	17	254.347	254		0	0.5	3	0	0.875	5.66	0.00144	0.0525	0	17	18	254	4.18E+02	6.53E+04	6.53E+04	70																							C14H43N3	253.3457	-5	-4.56	-0.00115
SB-C18	2,742	2.72E+05	17.32	254.207	254	1	0	1	6	1	0.968	1.1	0.00028	0.1229	0	17	18	254	1.15E+03	1.02E+06	1.02E+06	70									253A-aPTX: [M+H]+: 0.964	253A-aPTX	0.964	C15H27NO2	[M+H]+	254	0.57	0.00014	253						C15H27NO2	253.2042	3	0.57	0.00014
SB-C18	2,744	2.60E+02	17	301.2537	301		0	0.333	2	2	0.769	7.02	0.00212	0.1055	0	17	18	301	1.25E+03	6.34E+03	6.34E+03																								C10H32N6O4	300.2485	-2	1.17	0.00035
SB-C18	2,746	1.10E+03	17	548.2862	548	1	3	1	6	2	0.878	4.88	0.00267	0.1196	0	17	17	548	2.06E+03	1.36E+04	1.36E+04																			179	452	0	1	1	C18H31N18O3	547.2827	12.5	-0.3	-0.00017
SB-C18	2,747	2.95E+02	17	397.2719	397		0	0.333	2	3	0.935	0.22	0.00009	0.1833	0	17	18	397	1.45E+03	9.71E+03	9.71E+03																								CH48O21	396.2688	-22	0.34	0.00013
SB-C18	2,750	4.65E+02	17	283.2469	283		0	0.333	2	3	0.965	0.7	0.0002	0.0525	0	17	17	283	1.05E+03	5.51E+03	5.51E+03																								C13H28N7	282.2406	3.5	-1.83	-0.00052
SB-C18	2,752	1.29E+03	17	264.2277	264		0	0.5	3	3	0.808	3.86	0.00102	0.5021	0	17	18	264	6.38E+02	7.72E+03	7.72E+03										281A-PTX: [M+H-H2O]+: 0.796	281A-PTX	0.796	C17H31NO2	[M+H-H2O]+	264	-3.09	-0.00082	281						C2H35N2O11	263.2241	-13.5	0.04	0.00001
SB-C18	2,756	3.22E+02	17	397.2744	397		0	0.5	3	2	0.837	4.36	0.00173	0.1216	0	17	17	397	2.15E+03	9.71E+03	9.71E+03																								C12H28N16	396.2683	7	-1.55	-0.00061
SB-C18	2,758	9.40E+01	17	415.2822	415		0	0.5	3	0	0.674	9.16	0.00381	0.0861	0	17	17	415	1.02E+03	8.22E+03	8.22E+03										380-DHQ-dimer: [M+Cl]-: 0.013	380-DHQ-dimer	0.013	C26H40N2	[M+Cl]-	415	-9.51	-0.00395	380						C10H28N19	414.2775	6.5	-0.44	-0.00018
SB-C18	2,760	1.29E+03	17	347.1557	347		0	0.333	2	0	0.958	1.04	0.00036	0.0265	0	17	17	347	5.35E+02	1.46E+04	1.46E+04										302-Pseudo: [M+FA]-: 0.880	302-Pseudo	0.88	C17H22N2O3	[M+FA]-	347	-1.39	-0.00048	302						C5H30O16	346.1534	-9	0.3	0.0001
SB-C18	2,763	1.18E+02	17	433.2962	433		0	0.333	2	0	0.915	1.5	0.00065	0.0773	0	17	18	433	1.62E+03	8.55E+03	8.55E+03										398-DHQ-Dimer: [M+Cl]-: 0.301	398-DHQ-Dimer	0.301	C26H42N2O	[M+Cl]-	433	-6.45	-0.0028	398						C27H36N4O	432.2889	12	0.3	0.00013
SB-C18	2,771	7.20E+02	17	302.2673	302		0	0.333	2	3	0.98	0.22	0.00007	0.0428	0	17	18	302	6.21E+02	1.02E+04	1.02E+04																								CH35N9O8	301.2609	-11	0	0
SB-C18	2,780	1.25E+03	17	548.2878	548		0	0.333	2	6	0.88	2.02	0.00111	0.053	0	17	18	548	2.57E+03	2.79E+04	2.79E+04																								C3H27N30O4	547.2832	5.5	-0.39	-0.00021
SB-C18	2,783	3.79E+01	18	246.2156	246		0	0.333	2	0	0.737	10.13	0.00249	0.0922	0	18	18	246	5.35E+02	3.36E+03	3.36E+03										223A-5,6,8-I: [M+Na]+: 0.346	223A-5,6,8-I	0.346	C15H29N	[M+Na]+	246	-10.63	-0.00262	223.23						C10H25N6O	245.209	1.5	1.39	0.00034
SB-C18	2,786	4.34E+01	18	260.187	260		0	0.333	2	0	0.856	5.88	0.00153	0.0023	0	18	18	260	5.99E+02	5.52E+03	5.52E+03																								CH29N3O11	259.1802	-11	0.19	0.00005
SB-C18	2,789	5.10E+03	18	300.2517	300		0	0.5	3	8	0.972	0.44	0.00013	0.0719	0	17	18	300	1.84E+03	3.15E+04	3.15E+04																								C17H33NO3	299.246	2	0.57	0.00017
SB-C18	2,790	1.37E+04	18	272.2175	272	1	0	1	6	3	0.901	1.84	0.0005	0.4244	0	17	18	272	1.06E+03	6.82E+04	6.82E+04										227-Unclass: [M+FA]-: 0.777	227-Unclass	0.777	C14H29NO	[M+FA]-	272	-3.27	-0.00089	227						C15H29NO3	271.2147	2	0.76	0.00021
SB-C18	2,791	2.43E+04	18	255.2138	255		0	0.5	3	2	0.847	5.83	0.00149	0.2208	0	17	18	255	6.48E+02	1.94E+05	1.94E+05																								C8H26N6O3	254.2066	-1	1.74	0.00044
SB-C18	2,795	7.96E+04	18	256.2233	256	1	0	0.833	5	0	0.932	3.32	0.00085	0.031	0	17	18	256	2.53E+03	3.01E+05	3.01E+05										255A-Pip: [M+H]+: 0.889	255A-Pip	0.889	C15H29NO2	[M+H]+	256	-1.74	-0.00045	255						H35N2O12	255.219	-15.5	1.5	0.00038
SB-C18	2,796	3.56E+02	18	302.2673	302		0	0.333	2	3	0.944	1.47	0.00045	0.0456	0	17	18	302	6.21E+02	8.49E+03	8.49E+03																								C15H33N4O2	301.2604	1.5	-0.28	-0.00008
SB-C18	2,800	2.51E+02	18	293.6983	294		0	0.333	2	3	0.798	7.15	0.0021	0.0154	0	18	18	294	1.81E+03	4.46E+03	4.46E+03																								C8H90N3O4	292.6931	-34.5	0.84	0.00024
SB-C18	2,803	3.08E+02	18	301.2516	301		0	0.333	2	5	0.766	6.44	0.00194	0.1674	0	17.29	18	301	1.37E+03	7.23E+03	7.23E+03																								C10H32N6O4	300.2485	-2	-0.02	-0.00001
SB-C18	2,808	1.01E+03	18	608.3802	608		0	0.5	3	1	0.677	5.92	0.0036	0.1765	0	18	18	608	1.38E+03	3.55E+04	3.55E+04																								C8H35N34	607.3784	8.5	-0.21	-0.00013
SB-C18	2,811	4.11E+03	18	242.2104	242		0	0.333	2	0	0.977	0.87	0.00021	0.0114	0	18	18	242	5.07E+02	2.33E+04	2.33E+04										241A-Unclass: [M+H]+: 0.978	241A-Unclass	0.978	C14H27NO2	[M+H]+	242	0.37	0.00009	241						C14H27NO2	241.2042	2	0.37	0.00009
SB-C18	2,815	9.87E+02	18	264.2276	264		0	0.333	2	4	0.971	0.95	0.00025	0.0168	0	18	18	264	6.30E+02	7.86E+03	7.86E+03										281A-PTX: [M+H-H2O]+: 0.748	281A-PTX	0.748	C17H31NO2	[M+H-H2O]+	264	-3.82	-0.00101	281						H23N16O	263.2241	-2.5	-0.65	-0.00017
SB-C18	2,816	9.95E+01	18	228.1913	228		0	0.333	2	2	0.843	3.63	0.00083	0.2539	0	17	18	228	7.84E+02	3.76E+03	3.76E+03										183A-Pip: [M+FA]-: 0.472	183A-Pip	0.472	C12H25N	[M+FA]-	228	-9.25	-0.00211	183						C11H23N4O	227.1872	2.5	1.45	0.00033
SB-C18	2,817	2.30E+02	18	293.7009	294		0	0.333	2	5	0.87	0.42	0.00012	0.3801	0	18	18	294	5.65E+02	6.03E+03	6.03E+03																								C9H86N7	292.6945	-29.5	-0.35	-0.0001
SB-C18	2,818	3.50E+03	18	342.17	342		3	0.167	1	2	1	0	0	0	0	18	18	342	6.45E+02	3.04E+04	3.04E+04																			149	543	0	1	1	C4H13N20	341.1632	8.5	-0.31	-0.00011
SB-C18	2,821	8.41E+04	18	282.2375	282		0	0.5	3	7	0.912	2.49	0.0007	0.1526	0	18	18	282	1.62E+03	4.09E+05	4.09E+05										281A-PTX: [M+H]+: 0.919	281A-PTX	0.919	C17H31NO2	[M+H]+	282	1.15	0.00032	281						C2H27N13O3	281.236	-4	-0.64	-0.00018
SB-C18	2,823	1.04E+05	18	254.2088	254	1	3	0.667	4	0	0.942	1.14	0.00029	0.1732	0	17.42	18.37	254	9.52E+02	7.38E+05	7.38E+05	59									253A-aPTX: [M+H]+: 0.935	253A-aPTX	0.935	C15H27NO2	[M+H]+	254	1.02	0.00026	253	110	475	0	1	1	H23N13O3	253.2047	-4	-0.96	-0.00024
SB-C18	2,825	1.13E+03	18	301.2555	301		0	0.5	3	3	0.837	3.49	0.00105	0.3812	0	18	18	301	6.27E+02	7.82E+03	7.82E+03																								C11H28N10	300.2498	3	-1.04	-0.00031
SB-C18	2,826	3.62E+03	18	254.3476	254		0	0.5	3	0	0.919	1.83	0.00047	0.1791	0	17	18	254	5.78E+02	3.94E+04	3.94E+04	59
SB-C18	2,827	7.96E+03	18	193.1659	193		0	0.833	5	0	0.945	3.7	0.00072	0.064	0	18	18	193	4.00E+02	2.20E+04	2.20E+04																								C12H20N2	192.1627	4	-2.84	-0.00055
SB-C18	2,828	1.23E+05	18	236.198	236	1	1	0.833	5	0	0.954	2.28	0.00054	0.0727	0	18	19	236	5.07E+02	4.15E+05	4.15E+05	73									253A-aPTX: [M+H-H2O]+: 0.890	253A-aPTX	0.89	C15H27NO2	[M+H-H2O]+	236	-1.86	-0.00044	253	103	531	0	1	1	H31N2O11	235.1928	-13.5	1.66	0.00039
SB-C18	2,829	6.74E+03	18	259.2442	259		0	0.333	2	2	0.912	0.58	0.00015	0.2347	0	17	18	259	8.58E+02	1.48E+04	1.48E+04																								C7H34N2O7	258.2366	-8	1.34	0.00035
SB-C18	2,832	5.70E+03	18	236.3326	236		0	0.333	2	0	0.903	4.11	0.00097	0.0175	0	18	18	236	7.79E+02	2.24E+04	2.24E+04	73																							C6H43N4O4	235.3284	-12.5	-1.71	-0.0004
SB-C18	2,835	1.16E+04	18	300.2502	300		0	0.5	3	3	0.918	2.23	0.00067	0.0972	0	18	18	300	1.94E+03	3.29E+04	3.29E+04																								C17H33NO3	299.246	2	-0.03	-0.00001
SB-C18	2,837	7.19E+03	18	283.2444	283		0	0.333	2	1	0.873	0.44	0.00013	0.3688	0	18	18	283	1.10E+03	3.14E+04	3.14E+04																								C12H32N3O4	282.2393	-1.5	-0.56	-0.00016
SB-C18	2,842	1.03E+04	18	286.269	286		0	0.5	3	2	0.889	1.03	0.00029	0.3477	0	18	18	286	1.65E+03	4.03E+04	4.03E+04										241B-Unclass: [M+FA]-: 0.306	241B-Unclass	0.306	C16H35N	[M+FA]-	286	-9.7	-0.00278	241						C15H33N4O	285.2654	1.5	-1.18	-0.00034
SB-C18	2,843	1.44E+03	18	284.4032	284		0	0.333	2	1	0.945	1.92	0.00055	0.012	0	18	18	284	8.70E+02	1.47E+04	1.47E+04																								C9H53N3O5	283.3985	-15	0.06	0.00002
SB-C18	2,847	1.50E+04	18	298.2338	298	1	0	1	6	0	0.958	1.93	0.00058	0.0748	0	18	18	298	9.12E+02	6.78E+04	6.78E+04										297A-aPTX: [M+H]+: 0.950	297A-aPTX	0.95	C17H31NO3	[M+H]+	298	0.67	0.0002	297						C17H31NO3	297.2304	3	0.67	0.0002
SB-C18	2,849	1.13E+05	18	284.2557	284	1	0	1	6	0	0.924	3.26	0.00093	0.1659	0	18	18	284	2.16E+03	2.71E+05	2.71E+05										283B-Unclass: [M+H]+: 0.954	283B-Unclass	0.954	C17H33NO2	[M+H]+	284	0.64	0.00018	283						C17H33NO2	283.2511	2	0.64	0.00018
SB-C18	2,854	2.25E+02	18	287.2745	287		0	0.5	3	1	0.85	4.81	0.00138	0.2449	0	18	18	287	7.82E+02	9.18E+03	9.18E+03																								C9H38N2O7	286.2679	-8	1.33	0.00038
SB-C18	2,856	2.27E+03	18	218.1894	218		0	0.333	2	2	0.915	3.1	0.00068	0.0696	0	18	18	218	5.59E+02	1.04E+04	1.04E+04										235A-HTX: [M+H-H2O]+: 0.921	235A-HTX	0.921	C15H25NO	[M+H-H2O]+	218	-1.44	-0.00031	235						C15H23N	217.1831	5	-1.45	-0.00032
SB-C18	2,858	1.04E+05	18	282.2388	282	1	2	0.833	5	5	0.95	2.01	0.00057	0.0497	0	17	19	282	2.03E+03	3.96E+05	3.96E+05										281A-PTX: [M+H]+: 0.942	281A-PTX	0.942	C17H31NO2	[M+H]+	282	0.82	0.00023	281	130	368	0	1	1	C17H31NO2	281.2355	3	0.82	0.00023
SB-C18	2,859	9.36E+02	18	273.1961	273		0	0.333	2	0	0.917	2.21	0.0006	0.086	0	18	18	273	6.20E+02	1.09E+04	1.09E+04										272A-Pseudo: [M+H]+: 0.665	272A-Pseudo	0.665	C17H24N2O	[M+H]+	273	4.91	0.00134	272						C4H22N11O3	272.1907	-0.5	-1.85	-0.0005
SB-C18	2,861	4.77E+03	18	282.3856	282		0	0.333	2	0	0.97	0.59	0.00017	0.0453	0	18	18	282	4.94E+02	2.19E+04	2.19E+04																								C8H45N10	281.3829	-8.5	-0.21	-0.00006
SB-C18	2,865	4.07E+02	18	264.2272	264		0	0.333	2	2	0.814	5.05	0.00134	0.1961	0	18	18	264	6.30E+02	9.99E+03	9.99E+03										281A-PTX: [M+H-H2O]+: 0.879	281A-PTX	0.879	C17H31NO2	[M+H-H2O]+	264	-1.83	-0.00048	281						C2H35N2O11	263.2241	-13.5	1.31	0.00035
SB-C18	2,868	2.79E+02	18.08	266.2443	266		0	0.333	2	5	0.987	0.28	0.00007	0.0181	0	18	18	266	6.55E+02	7.32E+03	7.32E+03										265AA-Tricyclic: [M+H]+: 0.953	265AA-Tricyclic	0.953	C17H31NO	[M+H]+	266	0.71	0.00019	265						C17H31NO	265.2406	3	0.71	0.00019
SB-C18	2,877	5.23E+02	18	259.2442	259		0	0.333	2	2	0.938	0.2	0.00005	0.182	0	18	18	259	6.35E+02	3.74E+03	3.74E+03																								C6H28N9O2	258.2366	-2.5	-1.19	-0.00031
SB-C18	2,880	4.17E+02	18	204.1204	204		0	0.333	2	0	0.808	9.85	0.00201	0.0119	0	18	18	204	5.23E+02	4.77E+03	4.77E+03																								C9H17NO4	203.1158	2	1.16	0.00024
SB-C18	2,883	3.95E+02	18	299.2382	299		0	0.333	2	1	0.985	0.34	0.0001	0.0181	0	18	18	299	9.76E+02	1.14E+04	1.14E+04																								C10H30N6O4	298.2329	-1	1.18	0.00035
SB-C18	2,884	8.22E+03	18.09	154.1571	154		0	0.333	2	0	0.892	4.01	0.00062	0.1601	0	18	19	154	7.54E+02	1.68E+04	1.68E+04										153A-Unclass: [M+H]+: 0.833	153A-Unclass	0.833	C10H19N	[M+H]+	154	-4.35	-0.00067	153						C10H19N	153.1518	2	-4.38	-0.00067
SB-C18	2,887	1.82E+04	18	285.2598	285		0	0.333	2	3	0.973	0.81	0.00023	0.0182	0	18	18	285	2.57E+03	5.00E+04	5.00E+04																								C12H34N3O4	284.2549	-2.5	-0.27	-0.00008
SB-C18	2,888	3.68E+03	18	286.2712	286		0	0.333	2	8	0.894	2.57	0.00073	0.1202	0	18	18	286	2.04E+03	5.92E+04	5.92E+04										241B-Unclass: [M+FA]-: 0.125	241B-Unclass	0.125	C16H35N	[M+FA]-	286	-12.22	-0.0035	241						H39N5O11	285.2646	-16	-0.8	-0.00023
SB-C18	2,890	3.80E+03	18	216.1944	216		0	0.333	2	0	0.907	4.51	0.00097	0.0063	0	18	18	216	4.05E+02	2.20E+04	2.20E+04																								C10H23N4O	215.1872	1.5	2.65	0.00057
SB-C18	2,894	4.95E+03	18	228.1933	228		0	0.333	2	4	0.983	0.06	0.00001	0.051	0	18	19	228	5.22E+02	1.23E+04	1.23E+04										183A-Pip: [M+FA]-: 0.519	183A-Pip	0.519	C12H25N	[M+FA]-	228	-8.43	-0.00192	183						C11H23N4O	227.1872	2.5	2.28	0.00052
SB-C18	2,899	3.76E+03	18	252.1937	252		0	0.5	3	1	0.975	1.31	0.00033	0.014	0	18	19	252	5.11E+02	1.99E+04	1.99E+04										251CC-Izidine: [M+H]+: 0.831	251CC-Izidine	0.831	C15H25NO2	[M+H]+	252	-2.69	-0.00068	251						H31N2O12	251.1877	-13.5	0.6	0.00015
SB-C18	2,900	2.48E+03	18	182.189	182		0	0.5	3	1	0.836	9	0.00164	0.1306	0	18	19	182	7.69E+02	9.34E+03	9.34E+03										199-Unclass: [M+H-H2O]+: 0.869	199-Unclass	0.869	C12H25NO	[M+H-H2O]+	182	-2.87	-0.00052	199						C12H23N	181.1831	2	-2.89	-0.00052
SB-C18	2,901	2.35E+03	18	652.4089	652		3	0.667	4	0	0.85	3.15	0.00206	0.1463	0	18	18	652	1.68E+03	2.13E+04	2.13E+04																			180	458	0	1	1	CH71N4O32	651.4051	-31.5	0.22	0.00014
SB-C18	2,902	1.09E+04	18	242.2072	242	1	1	1	6	2	0.972	1.65	0.0004	0.047	0	18	19	242	6.54E+02	5.49E+04	5.49E+04										241A-Unclass: [M+H]+: 0.945	241A-Unclass	0.945	C14H27NO2	[M+H]+	242	0.9	0.00022	241	105	465	0	1	1	C14H27NO2	241.2042	2	0.9	0.00022
SB-C18	2,903	1.23E+04	18	286.2697	286		0	0.667	4	5	0.976	0.34	0.0001	0.0631	0	18	19	286	1.49E+03	6.12E+04	6.12E+04										241B-Unclass: [M+FA]-: 0.497	241B-Unclass	0.497	C16H35N	[M+FA]-	286	-7.03	-0.00201	241						H29N16O2	285.2659	-5.5	-0.26	-0.00007
SB-C18	2,910	6.16E+01	18.45	413.2645	413		0	0.333	2	1	0.904	1.66	0.00069	0.1001	0	18	19	413	9.70E+02	8.24E+03	8.24E+03																								C9H30N15O4	412.2605	2.5	-0.43	-0.00018
SB-C18	2,912	2.96E+03	18	376.2483	376		0	0.333	2	4	0.699	6.34	0.00239	0.2457	0	18	19	376	6.44E+02	1.86E+04	1.86E+04																								C22H33NO4	375.241	7	0.31	0.00012
SB-C18	2,915	6.25E+01	18	265.2289	265		0	0.333	2	2	0.696	10.51	0.00279	0.1375	0	18	19	265	5.33E+02	4.60E+03	4.60E+03																								C10H28N6O2	264.2274	0	-0.99	-0.00026
SB-C18	2,924	4.84E+03	19	228.1933	228		0	0.333	2	3	0.966	0.6	0.00014	0.0668	0	18	19	228	5.22E+02	1.27E+04	1.27E+04										183A-Pip: [M+FA]-: 0.568	183A-Pip	0.568	C12H25N	[M+FA]-	228	-7.57	-0.00173	183						C13H25NO2	227.1885	2	-2.77	-0.00063
SB-C18	2,925	3.92E+05	19	168.1712	168	1	10	1	6	0	0.949	3.92	0.00066	0.064	0	18	20	168	7.53E+02	1.05E+06	1.05E+06	35									185-Pip: [M+H-H2O]+: 0.946	185-Pip	0.946	C11H23NO	[M+H-H2O]+	168	-1.28	-0.00022	185	67	436	0	1	1	C11H21N	167.1674	2	-1.3	-0.00022
SB-C18	2,927	2.34E+04	19	168.2866	168	1	0	1	6	0	0.948	4.82	0.00081	0.0535	0	18	19	168	3.39E+02	6.64E+04	6.64E+04	35																							C7H37NO2	167.2824	-10	0.92	0.00015
SB-C18	2,928	1.11E+04	19	168.3262	168		0	0.833	5	0	0.889	10.99	0.00185	0.0694	0	18	19	168	4.06E+02	3.29E+04	3.29E+04	35
SB-C18	2,929	3.56E+03	19	168.4169	168		0	0.333	2	0	0.965	0.76	0.00013	0.0732	0	18	19	168	1.04E+03	1.34E+04	1.34E+04																								C4H55O4	167.41	-22.5	-0.69	-0.00012
SB-C18	2,930	1.40E+04	19	285.2606	285		0	0.333	2	5	0.93	0.39	0.00011	0.1901	0	18	19	285	1.19E+03	4.42E+04	4.42E+04																								C12H34N3O4	284.2549	-2.5	0.81	0.00023
SB-C18	2,931	4.16E+03	19	168.4455	168		0	0.667	4	0	0.957	1.54	0.00026	0.0968	0	18	19	168	6.43E+02	1.46E+04	1.46E+04	35																							H59N2O5	167.4424	-27.5	-0.35	-0.00006
SB-C18	2,932	1.16E+03	18	236.1999	236		0	0.333	2	2	0.946	1.15	0.00027	0.0922	0	18	19	236	6.93E+02	8.52E+03	8.52E+03										253A-aPTX: [M+H-H2O]+: 0.865	253A-aPTX	0.865	C15H27NO2	[M+H-H2O]+	236	-2.29	-0.00054	253						H31N2O11	235.1928	-13.5	1.22	0.00029
SB-C18	2,936	1.15E+04	19	300.2501	300	1	0	0.833	5	4	0.912	2.67	0.0008	0.2353	0	18	19	300	1.43E+03	3.62E+04	3.62E+04																								C17H33NO3	299.246	2	-0.02	-0.00001
SB-C18	2,937	6.01E+03	19	278.2077	278		1	0.667	4	0	0.941	2.42	0.00067	0.0698	0	18	19	278	5.70E+02	1.91E+04	1.91E+04										295D-PTX: [M+H-H2O]+: 0.911	295D-PTX	0.911	C17H29NO3	[M+H-H2O]+	278	-1.28	-0.00036	295	125	463	0	1	1	C17H27NO2	277.2042	5	-1.29	-0.00036
SB-C18	2,938	7.48E+04	19	193.1657	193	1	4	1	6	0	0.962	1.06	0.00021	0.1786	0	18	20	193	6.71E+02	1.96E+05	1.96E+05																			80	366	0	1	1	C12H20N2	192.1627	4	-0.53	-0.0001
SB-C18	2,942	3.78E+02	18	243.2126	243		0	0.333	2	1	0.936	0.38	0.00009	0.1763	0	18	19	243	1.29E+03	1.11E+04	1.11E+04																								C7H26N6O3	242.2066	-2	2.66	0.00064
SB-C18	2,944	1.13E+04	19	264.2287	264		0	0.667	4	3	0.891	4.43	0.00117	0.1841	0	18	19	264	9.86E+02	1.80E+04	1.80E+04										241D-Pip: [M+Na]+: 0.710	241D-Pip	0.71	C15H31NO	[M+Na]+	264	4.39	0.00116	241						C15H27N4	263.2236	4.5	0.36	0.0001
SB-C18	2,946	2.71E+05	18	254.2118	254		0	0.333	2	0	0.847	2.43	0.00062	0.3033	0	18	19	254	1.68E+03	4.29E+05	4.29E+05										253A-aPTX: [M+H]+: 1.000	253A-aPTX	1	C15H27NO2	[M+H]+	254	0	0	253						C15H27NO2	253.2042	3	0	0
SB-C18	2,947	1.39E+04	19	254.3467	254	1	0	0.333	2	0	0.823	3.41	0.00087	0.306	0	18	20	254	5.23E+02	2.32E+04	2.32E+04																								C11H45N2O3	253.343	-9.5	4.64	0.00118
SB-C18	2,948	2.12E+04	19	272.2196	272	1	0	0.833	5	4	0.921	1.29	0.00035	0.3412	0	18	19	272	1.06E+03	5.70E+04	5.70E+04										227-Unclass: [M+FA]-: 0.752	227-Unclass	0.752	C14H29NO	[M+FA]-	272	-3.64	-0.00099	227						C15H29NO3	271.2147	2	0.39	0.00011
SB-C18	2,955	9.23E+01	19	287.2728	287		0	0.333	2	1	0.657	12.49	0.00359	0.0196	0	18	19	287	7.94E+02	1.29E+04	1.29E+04																								C6H30N12O	286.2666	-2	-0.53	-0.00015
SB-C18	2,958	5.86E+02	19	376.244	376	1	0	0.333	2	6	0.944	0.54	0.0002	0.1196	0	19	19	376	2.13E+03	9.12E+03	9.12E+03																								C20H31N4O3	375.2396	7.5	-0.24	-0.00009
SB-C18	2,961	9.34E+03	19	194.172	194		0	0.333	2	1	0.845	4.12	0.0008	0.2567	0	18	19	194	5.20E+02	2.79E+04	2.79E+04																								C9H23NO3	193.1678	-1	3.46	0.00067
SB-C18	2,966	2.46E+04	19	286.2732	286		0	0.333	2	5	0.76	7.07	0.00202	0.1622	0	18	19	286	1.45E+03	6.12E+04	6.12E+04										241B-Unclass: [M+FA]-: 0.547	241B-Unclass	0.547	C16H35N	[M+FA]-	286	-6.33	-0.00181	241						C2H41N2O12	285.266	-16.5	0.41	0.00012
SB-C18	2,969	3.43E+03	19	242.2092	242		0	0.667	4	3	0.867	4.12	0.001	0.354	0	18	19	242	1.04E+03	4.93E+04	4.93E+04										241A-Unclass: [M+H]+: 0.958	241A-Unclass	0.958	C14H27NO2	[M+H]+	242	-0.7	-0.00017	241						C14H27NO2	241.2042	2	-0.7	-0.00017
SB-C18	2,971	8.97E+04	19	284.2559	284	1	2	1	6	0	0.89	1.96	0.00056	0.5036	0	18	20	284	2.86E+03	2.34E+05	2.34E+05										283B-Unclass: [M+H]+: 0.884	283B-Unclass	0.884	C17H33NO2	[M+H]+	284	1.64	0.00047	283	137	479	0	1	1	C2H29N13O3	283.2516	-5	-0.13	-0.00004
SB-C18	2,975	1.07E+04	19	272.2184	272		0	0.333	2	6	0.765	8.65	0.00236	0.044	0	18	19	272	1.84E+03	4.50E+04	4.50E+04										227-Unclass: [M+FA]-: 0.908	227-Unclass	0.908	C14H29NO	[M+FA]-	272	-1.36	-0.00037	227						CH31N6O9	271.2153	-10.5	0.81	0.00022
SB-C18	2,979	6.39E+02	19	236.1999	236		0	0.333	2	2	0.88	2.29	0.00054	0.2211	0	18	19	236	6.93E+02	6.74E+03	6.74E+03										237A-PTX: [M-H]-: 0.923	237A-PTX	0.923	C15H27NO	[M-H]-	236	-1.31	-0.00031	237						CH27N6O7	235.1941	-8.5	1.19	0.00028
SB-C18	2,980	1.49E+04	19	298.2336	298		0	0.5	3	4	0.837	4.54	0.00135	0.2434	0	18	19	298	1.38E+03	3.64E+04	3.64E+04										297A-aPTX: [M+H]+: 0.997	297A-aPTX	0.997	C17H31NO3	[M+H]+	298	0.04	0.00001	297						C17H31NO3	297.2304	3	0.04	0.00001
SB-C18	2,983	1.26E+03	19	264.2287	264		0	0.333	2	8	0.947	1.17	0.00031	0.0778	0	18	19	264	7.09E+02	1.78E+04	1.78E+04										281A-PTX: [M+H-H2O]+: 0.774	281A-PTX	0.774	C17H31NO2	[M+H-H2O]+	264	-3.42	-0.0009	281						H23N16O	263.2241	-2.5	-0.24	-0.00006
SB-C18	2,985	3.44E+02	19	376.2439	376	1	0	0.333	2	5	0.933	1.05	0.0004	0.0949	0	19	19	376	2.05E+03	5.34E+03	5.34E+03																								C5H37N5O13	375.2388	-10	0.29	0.00011
SB-C18	2,996	1.88E+04	19	282.2379	282		0	0.333	2	4	0.912	0.97	0.00027	0.1992	0	19	19	282	1.39E+03	5.06E+04	5.06E+04										281A-PTX: [M+H]+: 0.922	281A-PTX	0.922	C17H31NO2	[M+H]+	282	1.1	0.00031	281						C2H27N13O3	281.236	-4	-0.68	-0.00019
SB-C18	3,003	6.86E+02	19	287.2746	287	1	0	0.333	2	4	0.828	3.88	0.00111	0.2151	0	19	19	287	5.49E+02	1.08E+04	1.08E+04																								C10H34N6O3	286.2692	-3	1.28	0.00037
SB-C18	3,006	1.40E+03	19	696.4392	696	1	1	0.667	4	1	0.843	3.11	0.00216	0.0863	0	19	19	696	9.19E+02	1.15E+04	1.15E+04																			181	495	0	1	1	C31H51N16O3	695.433	14.5	-0.1	-0.00007
SB-C18	3,007	1.49E+03	19	257.2252	257		0	0.333	2	0	0.776	8.32	0.00214	0.0757	0	19	19	257	5.83E+02	1.06E+04	1.06E+04																								C10H30N3O4	256.2236	-2.5	-1.54	-0.00039
SB-C18	3,009	4.98E+02	19	453.3429	453		0	0.667	4	0	0.717	9.69	0.0044	0.112	0	19	19	453	1.29E+03	5.78E+03	5.78E+03																								C26H46NO5	452.3376	4.5	0.01	0.00001
SB-C18	3,014	2.51E+02	19	264.2273	264		0	0.333	2	5	0.947	0.5	0.00013	0.1306	0	19	19	264	7.09E+02	1.25E+04	1.25E+04										281A-PTX: [M+H-H2O]+: 0.841	281A-PTX	0.841	C17H31NO2	[M+H-H2O]+	264	-2.4	-0.00064	281						C2H35N2O11	263.2241	-13.5	0.74	0.00019
SB-C18	3,016	3.57E+04	19	254.2085	254		0	0.333	2	2	0.976	0.16	0.00004	0.0637	0	19	19	254	5.26E+02	2.52E+05	2.52E+05										253A-aPTX: [M+H]+: 0.775	253A-aPTX	0.775	C15H27NO2	[M+H]+	254	-3.55	-0.0009	253						H33N2O12	253.2034	-14.5	-0.28	-0.00007
SB-C18	3,020	2.01E+03	19	283.2436	283		0	0.333	2	4	0.958	0.94	0.00027	0.0531	0	19	20	283	8.08E+02	1.12E+04	1.12E+04																								C12H32N3O4	282.2393	-1.5	1.61	0.00045
SB-C18	3,024	2.53E+04	19	282.2378	282	1	0	0.833	5	2	0.855	1.25	0.00035	0.5963	0	19	20	282	1.18E+03	5.06E+04	5.06E+04										281A-PTX: [M+H]+: 0.923	281A-PTX	0.923	C17H31NO2	[M+H]+	282	1.1	0.00031	281						C2H27N13O3	281.236	-4	-0.69	-0.00019
SB-C18	3,026	4.98E+04	19	286.2694	286	1	0	0.833	5	0	0.865	4.02	0.00115	0.3189	0	19	20	286	1.40E+03	8.16E+04	8.16E+04										241B-Unclass: [M+FA]-: 0.648	241B-Unclass	0.648	C16H35N	[M+FA]-	286	-4.92	-0.00141	241						C17H35NO2	285.2668	1	-1.09	-0.00031
SB-C18	3,030	3.62E+02	19	286.4178	286		0	0.333	2	0	0.96	0.68	0.00019	0.0689	0	19	20	286	9.70E+02	3.97E+03	3.97E+03																								C9H55N3O5	285.4142	-16	0.22	0.00006
SB-C18	3,031	2.64E+04	19	278.2118	278	1	1	0.833	5	3	0.954	2.55	0.00071	0.0688	0	19	20	278	7.23E+02	7.48E+04	7.48E+04										277B-PTX: [M+H]+: 0.884	277B-PTX	0.884	C17H27NO2	[M+H]+	278	1.67	0.00047	277	126	390	0	1	1	C2H23N13O3	277.2047	-2	-0.13	-0.00004
SB-C18	3,035	2.14E+04	19	242.2081	242	1	0	0.5	3	5	0.823	4.83	0.00117	0.3573	0	19	20	242	7.35E+02	5.55E+04	5.55E+04										241A-Unclass: [M+H]+: 0.897	241A-Unclass	0.897	C14H27NO2	[M+H]+	242	1.69	0.00041	241						H29N6O8	241.2047	-10.5	-0.41	-0.0001
SB-C18	3,039	2.03E+04	19	236.2009	236		0	0.333	2	0	0.915	0.38	0.00009	0.2457	0	19	20	236	5.42E+02	3.63E+04	3.63E+04										237A-PTX: [M-H]-: 0.970	237A-PTX	0.97	C15H27NO	[M-H]-	236	0.52	0.00012	237						C2H23N10O3	235.1955	-3.5	-2.66	-0.00063
SB-C18	3,040	7.21E+02	19	279.2107	279		0	0.333	2	1	0.838	4.93	0.00138	0.1052	0	19	20	279	6.12E+02	1.82E+04	1.82E+04																								C10H26N6O3	278.2066	1	-0.41	-0.00011
SB-C18	3,045	4.07E+02	20	237.2042	237		0	0.333	2	2	0.997	0.06	0.00001	0.0038	0	19	20	237	5.59E+02	5.41E+03	5.41E+03																								C12H28O4	236.1988	-1	0.82	0.00019
SB-C18	3,050	1.51E+03	20	353.1505	353	1	1	0.5	3	0	0.926	2.3	0.00081	0.058	0	19	20	353	7.28E+02	1.71E+04	1.71E+04																			152	476	0	1	1	C25H20O2	352.1463	16	-0.5	-0.00018
SB-C18	3,052	2.97E+02	20	283.2429	283		0	0.333	2	0	0.87	2.55	0.00072	0.1991	0	19	20	283	6.54E+02	4.50E+03	4.50E+03																								C12H32N3O4	282.2393	-1.5	-1.7	-0.00048
SB-C18	3,053	6.70E+02	19	342.0729	342		0	0.333	2	0	0.821	3.14	0.00107	0.249	0	19	20	342	6.78E+02	7.86E+03	7.86E+03																								C17H7N7O2	341.0661	18	-1.18	-0.0004
SB-C18	3,054	6.02E+04	20	284.2556	284	1	0	0.833	5	1	0.901	1.89	0.00054	0.3833	0	19	20	284	1.93E+03	1.23E+05	1.23E+05										283B-Unclass: [M+H]+: 0.877	283B-Unclass	0.877	C17H33NO2	[M+H]+	284	1.74	0.00049	283						C2H29N13O3	283.2516	-5	-0.03	-0.00001
SB-C18	3,055	4.95E+03	20	287.2734	287		0	0.333	2	5	0.874	4.1	0.00118	0.048	0	19	20	287	1.05E+03	3.02E+04	3.02E+04																								C12H36N3O4	286.2706	-3.5	-1.83	-0.00052
SB-C18	3,058	1.50E+03	20	298.2345	298		0	0.5	3	2	0.935	0.79	0.00024	0.222	0	19	20	298	6.35E+02	2.37E+04	2.37E+04										297A-aPTX: [M+H]+: 0.921	297A-aPTX	0.921	C17H31NO3	[M+H]+	298	-1.06	-0.00031	297						C17H31NO3	297.2304	3	-1.06	-0.00032
SB-C18	3,065	1.88E+04	20	278.211	278		0	0.5	3	9	0.89	2.76	0.00077	0.2408	0	19	20	278	7.23E+02	7.69E+04	7.69E+04										277B-PTX: [M+H]+: 0.887	277B-PTX	0.887	C17H27NO2	[M+H]+	278	1.62	0.00045	277						C2H23N13O3	277.2047	-2	-0.19	-0.00005
SB-C18	3,070	3.36E+03	20	254.3505	254		0	0.333	2	0	0.972	0.84	0.00021	0.0255	0	19	20	254	4.86E+02	1.54E+04	1.54E+04																								C14H43N3	253.3457	-5	-4.48	-0.00114
SB-C18	3,072	7.47E+04	20	254.2101	254		2	0.5	3	0	0.986	0.36	0.00009	0.0269	0	19	20	254	5.76E+02	2.94E+05	2.94E+05										253A-aPTX: [M+H]+: 0.915	253A-aPTX	0.915	C15H27NO2	[M+H]+	254	1.34	0.00034	253	111	395	0	1	1	H23N13O3	253.2047	-4	-0.64	-0.00016
SB-C18	3,077	1.12E+04	20	260.3382	260	1	0	0.667	4	0	0.885	5.46	0.00142	0.0461	0	20	20	260	4.00E+02	3.57E+04	3.57E+04	27																							CH47N4O9	259.3343	-19.5	1.3	0.00034
SB-C18	3,078	2.10E+05	20	260.2012	260	1	2	0.833	5	1	0.958	1.79	0.00047	0.0488	0	20	21	260	4.41E+02	6.05E+05	6.05E+05	27									261A-HTX: [M-H]-: 0.886	261A-HTX	0.886	C17H27NO	[M-H]-	260	-1.75	-0.00046	261	115	505	0	1	1	C3H27N6O7	259.1941	-6.5	0.51	0.00013
SB-C18	3,079	2.03E+03	20	284.4021	284		0	0.333	2	0	0.831	2.12	0.0006	0.3609	0	19	20	284	8.05E+02	4.83E+03	4.83E+03																								C9H53N3O5	283.3985	-15	0.18	0.00005
SB-C18	3,089	1.15E+03	20	287.2755	287		0	0.5	3	5	0.92	1.96	0.00056	0.1828	0	20	20	287	1.91E+03	1.48E+04	1.48E+04																								C12H36N3O4	286.2706	-3.5	-1.82	-0.00052
SB-C18	3,094	2.14E+03	20	298.2358	298		0	0.5	3	7	0.881	0.38	0.00011	0.4045	0	20	20	298	1.68E+03	1.04E+04	1.04E+04										297A-aPTX: [M+H]+: 0.967	297A-aPTX	0.967	C17H31NO3	[M+H]+	298	-0.44	-0.00013	297						C17H31NO3	297.2304	3	-0.44	-0.00013
SB-C18	3,098	4.49E+03	20	278.209	278		0	0.333	2	4	0.98	0.15	0.00004	0.053	0	20	20	278	1.46E+03	4.12E+04	4.12E+04										277B-PTX: [M+H]+: 0.877	277B-PTX	0.877	C17H27NO2	[M+H]+	278	1.77	0.00049	277						C2H23N13O3	277.2047	-2	-0.04	-0.00001
SB-C18	3,103	8.09E+03	20	287.2751	287		0	0.333	2	5	0.875	1.81	0.00052	0.2457	0	20	20	287	4.57E+03	4.30E+04	4.30E+04																								C12H36N3O4	286.2706	-3.5	-1.65	-0.00047
SB-C18	3,104	2.88E+03	20	268.2246	268	1	0	0.667	4	3	0.871	5.08	0.00136	0.2175	0	20	20	268	7.68E+02	1.42E+04	1.42E+04										267A-aPTX: [M+H]+: 0.913	267A-aPTX	0.913	C16H29NO2	[M+H]+	268	1.3	0.00035	267						CH25N13O3	267.2203	-4	-0.58	-0.00016
SB-C18	3,109	2.26E+05	20	168.1724	168		0	0.667	4	2	0.928	1.35	0.00023	0.302	0	19	21	168	7.86E+02	3.81E+05	3.81E+05	48									185-Pip: [M+H-H2O]+: 0.923	185-Pip	0.923	C11H23NO	[M+H-H2O]+	168	-1.82	-0.00031	185						C11H21N	167.1674	2	-1.84	-0.00031
SB-C18	3,110	7.53E+04	20	286.2691	286	1	3	0.833	5	2	0.924	2.52	0.00072	0.1721	0	20	21	286	1.63E+03	2.25E+05	2.25E+05										241B-Unclass: [M+FA]-: 0.806	241B-Unclass	0.806	C16H35N	[M+FA]-	286	-2.71	-0.00077	241	140	544	0	1	1	C2H31N13O3	285.2673	-6	-0.63	-0.00018
SB-C18	3,112	1.14E+04	20	168.2865	168	1	0	0.333	2	0	0.907	0.37	0.00006	0.2786	0	19	21	168	3.65E+02	2.08E+04	2.08E+04	48																							C7H37NO2	167.2824	-10	2.67	0.00045
SB-C18	3,113	4.64E+03	20	168.3263	168		0	0.333	2	0	0.896	1.1	0.00019	0.2786	0	20	21	168	8.19E+02	9.49E+03	9.49E+03	48
SB-C18	3,114	1.73E+05	20	260.2017	260		0	0.333	2	6	0.747	7.32	0.00191	0.239	0	20	20	260	8.78E+02	6.17E+05	6.17E+05										261A-HTX: [M-H]-: 0.915	261A-HTX	0.915	C17H27NO	[M-H]-	260	-1.31	-0.00034	261						C3H27N6O7	259.1941	-6.5	0.96	0.00025
SB-C18	3,116	2.07E+03	20	286.4165	286		0	0.333	2	0	0.899	3.33	0.00095	0.0385	0	20	20	286	8.96E+02	1.06E+04	1.06E+04																								C8H49N10	285.4142	-10.5	-1.3	-0.00037
SB-C18	3,129	1.68E+04	20	254.2087	254		0	0.333	2	1	0.942	0.06	0.00001	0.18	0	20	21	254	2.02E+03	1.73E+05	1.73E+05										253A-aPTX: [M+H]+: 0.949	253A-aPTX	0.949	C15H27NO2	[M+H]+	254	0.81	0.00021	253						C15H27NO2	253.2042	3	0.81	0.00021
SB-C18	3,131	1.60E+03	20	298.2337	298		0	0.333	2	5	0.905	1.2	0.00036	0.1956	0	20	21	298	1.58E+03	1.17E+04	1.17E+04										297A-aPTX: [M+H]+: 0.993	297A-aPTX	0.993	C17H31NO3	[M+H]+	298	0.09	0.00003	297						C17H31NO3	297.2304	3	0.09	0.00003
SB-C18	3,142	2.06E+04	20	193.168	193		0	0.333	2	0	0.845	1.92	0.00037	0.3855	0	20	21	193	5.35E+02	3.04E+04	3.04E+04																								C12H20N2	192.1627	4	-2.39	-0.00046
SB-C18	3,147	2.18E+02	20	342.0691	342		0	0.333	2	2	0.91	2.44	0.00084	0.0373	0	20	20	342	1.04E+03	7.04E+03	7.04E+03																								C3H19NO17	341.0653	-5	1.03	0.00035
SB-C18	3,148	6.62E+03	20	287.2752	287		0	0.333	2	1	0.709	6.37	0.00183	0.383	0	20	21	287	2.07E+03	4.30E+04	4.30E+04																								C10H34N6O3	286.2692	-3	2.02	0.00058
SB-C18	3,149	3.03E+04	20	284.2559	284		0	0.5	3	0	0.981	0.72	0.00021	0.0151	0	20	21	284	1.38E+03	1.19E+05	1.19E+05										239AA-N-Me-Pyrrolidine: [M+FA]-: 0.864	239AA-N-Me-Pyrrolidine	0.864	C16H33N	[M+FA]-	284	-1.92	-0.00054	239						C3H35N6O8	283.2516	-10.5	0.16	0.00004
SB-C18	3,150	3.81E+03	20	209.153	209		0	0.333	2	3	0.909	1.35	0.00028	0.2067	0	20	20.68	209	5.48E+02	1.39E+04	1.39E+04																								C13H20O2	208.1463	4	4.23	0.00088
SB-C18	3,152	1.89E+02	20	288.2768	288		0	0.333	2	3	0.668	8.86	0.00255	0.2978	0	20	21	288	5.75E+02	4.49E+03	4.49E+03																								C4H39N4O9	287.2717	-12.5	1.68	0.00048
SB-C18	3,158	9.89E+03	21	267.2748	267		0	0.333	2	1	0.925	1.84	0.00049	0.0915	0	20	21	267	5.50E+02	1.74E+04	1.74E+04										249A-3,5-I: [M+NH4]+: 0.498	249A-3,5-I	0.498	C17H31N	[M+NH4]+	267	-7.51	-0.00201	249						H38N6O9	266.27	-15	0.61	0.00016
SB-C18	3,160	2.02E+03	21	437.3234	437	1	0	0.5	3	5	0.817	4.67	0.00204	0.1447	0	20	21	437	1.58E+03	1.73E+04	1.73E+04																								C12H46N5O11	436.3194	-7.5	0.55	0.00024
SB-C18	3,161	1.24E+03	21	301.2553	301		0	0.333	2	1	0.929	2.31	0.0007	0.0169	0	20	21	301	1.42E+03	1.60E+04	1.60E+04																								C11H28N10	300.2498	3	-1.78	-0.00053
SB-C18	3,163	9.22E+04	20	286.2723	286		0	0.333	2	0	0.927	1.47	0.00042	0.1078	0	20	21	286	4.19E+03	3.25E+05	3.25E+05										241B-Unclass: [M+FA]-: 0.790	241B-Unclass	0.79	C16H35N	[M+FA]-	286	-2.94	-0.00084	241						C2H31N13O3	285.2673	-6	-0.87	-0.00025
SB-C18	3,169	1.59E+04	21	300.2506	300	1	3	0.667	4	1	0.93	1.74	0.00052	0.1476	0	20	21	300	9.85E+02	6.73E+04	6.73E+04																			144	426	0	1	1	C2H29N13O4	299.2466	-5	-0.6	-0.00018
SB-C18	3,178	9.65E+02	21	383.2916	383	1	0	0.833	5	1	0.755	7.13	0.00273	0.2065	0	20	21	383	1.69E+03	1.37E+04	1.37E+04																								C12H40N5O8	382.2877	-4.5	0.2	0.00008
SB-C18	3,180	1.26E+03	21	402.3041	402	1	0	0.833	5	4	0.82	4.9	0.00197	0.2756	0	20	21	402	1.90E+03	1.38E+04	1.38E+04																								C20H35N9	401.3015	8	-0.55	-0.00022
SB-C18	3,181	9.78E+02	21	402.3053	402	1	0	0.667	4	5	0.862	4.6	0.00185	0.1513	0	20	21	402	1.41E+03	1.58E+04	1.58E+04																								C8H49O16	401.3021	-15.5	0.24	0.0001
SB-C18	3,184	3.34E+02	21	365.2809	365	1	0	0.667	4	3	0.762	8.64	0.00316	0.1562	0	20	21	365	1.18E+03	7.50E+03	7.50E+03																								C26H36O	364.2766	9	-0.23	-0.00009
SB-C18	3,185	1.99E+04	20	282.2412	282		0	0.5	3	1	0.937	2.12	0.0006	0.0695	0	20	21	282	1.68E+03	7.70E+04	7.70E+04										281A-PTX: [M+H]+: 0.941	281A-PTX	0.941	C17H31NO2	[M+H]+	282	0.83	0.00023	281						C17H31NO2	281.2355	3	0.83	0.00023
SB-C18	3,186	2.28E+03	21	419.3112	419	1	0	0.833	5	2	0.858	4.13	0.00173	0.2118	0	20	21	419	3.14E+03	1.48E+04	1.48E+04										384A-DHQ-dimer: [M+Cl]-: 0.107	384A-DHQ-dimer	0.107	C26H44N2	[M+Cl]-	419	-8.52	-0.00357	384						C12H44N5O10	418.3088	-6.5	0.44	0.00018
SB-C18	3,191	2.34E+03	21	242.209	242		0	0.333	2	3	0.945	1.81	0.00044	0.0456	0	20	21	242	9.64E+02	1.11E+04	1.11E+04										241A-Unclass: [M+H]+: 0.660	241A-Unclass	0.66	C14H27NO2	[M+H]+	242	-5.61	-0.00136	241						C12H25N4O	241.2028	2.5	-0.07	-0.00002
SB-C18	3,200	4.83E+04	21	278.2102	278		0	0.333	2	0	0.932	0.07	0.00002	0.2101	0	20	21	278	6.45E+02	9.81E+04	9.81E+04										233A-1,4-Q: [M+FA]-: 0.892	233A-1,4-Q	0.892	C16H27N	[M+FA]-	278	-1.56	-0.00043	233						C3H29N6O8	277.2047	-7.5	0.56	0.00016
SB-C18	3,203	9.83E+03	21	401.3018	401	1	0	0.667	4	1	0.815	4.95	0.00198	0.3389	0	20	21	401	2.15E+03	4.82E+04	4.82E+04																								C11H36N12O4	400.2983	0	-0.3	-0.00012
SB-C18	3,204	3.06E+04	21	250.2508	250	1	0	0.333	2	0	0.888	0.43	0.00011	0.3252	0	20	22	250	6.36E+02	4.30E+04	4.30E+04										267H-3,5-P: [M+H-H2O]+: 0.786	267H-3,5-P	0.786	C17H33NO	[M+H-H2O]+	250	-3.42	-0.00086	267						H25N16	249.2448	-3.5	-0.06	-0.00002
SB-C18	3,205	5.99E+03	21	260.2007	260		0	0.333	2	2	0.984	0.33	0.00009	0.0255	0	20	21	260	6.91E+02	1.84E+05	1.84E+05										259A-HTX: [M+H]+: 0.868	259A-HTX	0.868	C17H25NO	[M+H]+	260	2.02	0.00053	259						C3H27N6O7	259.1941	-6.5	0.07	0.00002
SB-C18	3,206	4.73E+03	21	208.2058	208		0	0.333	2	0	0.876	0.39	0.00008	0.3718	0	20	21	208	5.58E+02	8.58E+03	8.58E+03										225A-Izidine: [M+H-H2O]+: 0.978	225A-Izidine	0.978	C14H27NO	[M+H-H2O]+	208	-0.42	-0.00009	225						C14H25N	207.1987	3	-0.42	-0.00009
SB-C18	3,207	2.17E+03	21	254.2087	254		0	0.5	3	0	0.865	2.77	0.0007	0.3513	0	20	21	254	1.12E+03	9.23E+03	9.23E+03										253A-aPTX: [M+H]+: 0.992	253A-aPTX	0.992	C15H27NO2	[M+H]+	254	-0.12	-0.00003	253						C15H27NO2	253.2042	3	-0.12	-0.00003
SB-C18	3,208	1.76E+03	20.58	298.2365	298		0	0.5	3	1	0.899	0.81	0.00024	0.3227	0	20	21	298	1.92E+03	9.74E+03	9.74E+03										297A-aPTX: [M+H]+: 0.887	297A-aPTX	0.887	C17H31NO3	[M+H]+	298	1.51	0.00045	297						C2H27N13O4	297.2309	-4	-0.17	-0.00005
SB-C18	3,209	1.20E+04	21	268.2228	268	1	0	1	6	7	0.843	5.53	0.00148	0.4437	0	20	21	268	7.91E+02	5.61E+04	5.61E+04										223A-5,6,8-I: [M+FA]-: 0.921	223A-5,6,8-I	0.921	C15H29N	[M+FA]-	268	-1.17	-0.00031	223.23						C2H31N6O8	267.2203	-9.5	1.03	0.00028
SB-C18	3,210	1.99E+03	21	362.2542	362		0	0.333	2	2	0.991	0.25	0.00009	0.0018	0	21	21	362	5.08E+02	1.57E+04	1.57E+04										379A-PTX: [M+H-H2O]+: 0.059	379A-PTX	0.059	C21H37NO3Si	[M+H-H2O]+	362	10.39	0.00376	379						C19H31N5O2	361.2478	7	-0.85	-0.00031
SB-C18	3,213	4.28E+03	21	209.1548	209		0	0.333	2	4	0.955	0.07	0.00001	0.1388	0	20	21	209	5.01E+02	1.24E+04	1.24E+04																								H18N9O4	208.1482	-3.5	-3.27	-0.00068
SB-C18	3,214	2.00E+02	21	342.0677	342	1	0	0.333	2	3	0.909	0.88	0.0003	0.2018	0	20	21	342	7.54E+02	6.64E+03	6.64E+03																								C13H3N13	341.0634	19	-0.4	-0.00014
SB-C18	3,216	5.08E+02	21	279.2145	279	1	0	0.333	2	4	0.85	3.03	0.00085	0.2259	0	21	21	279	5.41E+02	9.21E+03	9.21E+03																								C12H28N3O4	278.208	0.5	-1.52	-0.00042
SB-C18	3,220	3.42E+02	21	269.2304	269		0	0.333	2	2	0.942	1.29	0.00035	0.0805	0	21	21	269	9.53E+02	6.28E+03	6.28E+03																								C11H30N3O4	268.2236	-1.5	0.39	0.0001
SB-C18	3,226	1.23E+03	21	242.2062	242		0	0.333	2	3	0.878	5.04	0.00122	0.0236	0	20.53	21	242	5.11E+02	6.05E+03	6.05E+03										241A-Unclass: [M+H]+: 0.545	241A-Unclass	0.545	C14H27NO2	[M+H]+	242	-7.51	-0.00182	241						C12H25N4O	241.2028	2.5	-1.98	-0.00048
SB-C18	3,227	6.49E+02	21	251.2532	251	1	0	0.333	2	2	0.884	1.91	0.00048	0.2286	0	21	21	251	2.00E+03	8.22E+03	8.22E+03																								C12H32N3O2	250.2495	-1.5	-1.96	-0.00049
SB-C18	3,230	6.06E+03	21	268.2246	268		0	0.333	2	14	0.892	0.26	0.00007	0.3245	0	21	21	268	2.80E+03	3.97E+04	3.97E+04										223A-5,6,8-I: [M+FA]-: 0.960	223A-5,6,8-I	0.96	C15H29N	[M+FA]-	268	-0.6	-0.00016	223.23						C2H31N6O8	267.2203	-9.5	1.6	0.00043
SB-C18	3,233	9.60E+02	21	301.2561	301	1	0	0.667	4	0	0.854	3.6	0.00109	0.3978	0	21	21	301	1.33E+03	8.87E+03	8.87E+03																								C11H28N10	300.2498	3	-0.22	-0.00006
SB-C18	3,235	8.73E+01	21	279.2145	279	1	0	0.333	2	4	0.957	1.5	0.00042	0.012	0	21	21	279	5.41E+02	5.09E+03	5.09E+03																								C12H28N3O4	278.208	0.5	-1.49	-0.00041
SB-C18	3,241	1.28E+05	21	256.2243	256		1	0.5	3	0	0.972	1.03	0.00026	0.037	0	21	22	256	5.11E+02	4.48E+05	4.48E+05										255A-Pip: [M+H]+: 0.953	255A-Pip	0.953	C15H29NO2	[M+H]+	256	-0.73	-0.00019	255	112	537	0	1	1	C15H29NO2	255.2198	2	-0.74	-0.00019
SB-C18	3,243	2.36E+05	21.08	286.2697	286	1	2	1	6	2	0.905	2.71	0.00078	0.276	0	21	22	286	1.44E+03	4.44E+05	4.44E+05	36									241B-Unclass: [M+FA]-: 0.695	241B-Unclass	0.695	C16H35N	[M+FA]-	286	-4.26	-0.00122	241	138	515	0	1	1	C17H35NO2	285.2668	1	-0.43	-0.00012
SB-C18	3,244	2.75E+03	21	209.1548	209		0	0.333	2	5	0.979	0.29	0.00006	0.0483	0	21	21	209	5.01E+02	8.82E+03	8.82E+03																								C13H20O2	208.1463	4	3.89	0.00081
SB-C18	3,247	1.56E+03	21	268.2248	268	1	0	0.5	3	14	0.807	7.76	0.00208	0.2441	0	21	21	268	9.49E+02	2.81E+04	2.81E+04										267A-aPTX: [M+H]+: 0.919	267A-aPTX	0.919	C16H29NO2	[M+H]+	268	1.21	0.00032	267						CH25N13O3	267.2203	-4	-0.67	-0.00018
SB-C18	3,249	8.74E+04	21	284.2562	284	1	1	0.833	5	0	0.94	1.35	0.00038	0.1748	0	21	22	284	2.40E+03	3.60E+05	3.60E+05										283B-Unclass: [M+H]+: 0.907	283B-Unclass	0.907	C17H33NO2	[M+H]+	284	1.31	0.00037	283	136	387	0	1	1	C2H29N13O3	283.2516	-5	-0.47	-0.00013
SB-C18	3,251	1.01E+04	21	286.4167	286		0	0.333	2	0	0.91	0.63	0.00018	0.232	0	21	22	286	5.21E+02	2.43E+04	2.43E+04	36																							C7H53N6O4	285.4128	-15.5	1.33	0.00038
SB-C18	3,259	6.12E+03	21	282.2384	282		0	0.5	3	1	0.877	1.62	0.00046	0.3582	0	21	22	282	2.46E+03	2.33E+04	2.33E+04										237C-Isomer1-5,6,8-I: [M+FA]-: 0.868	237C-Isomer1-5,6,8-I	0.868	C16H31N	[M+FA]-	282	-1.86	-0.00053	237						C3H33N6O8	281.236	-9.5	0.22	0.00006
SB-C18	3,265	3.29E+02	21	267.2778	267		0	0.333	2	0	0.848	4.89	0.00131	0.0942	0	21	22	267	5.11E+02	9.25E+03	9.25E+03										249A-3,5-I: [M+NH4]+: 0.999	249A-3,5-I	0.999	C17H31N	[M+NH4]+	267	-0.01	0	249						C17H34N2	266.2722	2	-0.02	-0.00001
SB-C18	3,270	8.01E+02	21	262.2065	262		0	0.333	2	2	0.828	2.73	0.00071	0.3362	0	21	22	262	5.32E+02	6.24E+03	6.24E+03																								C6H21N12	261.2012	2.5	-1.88	-0.00049
SB-C18	3,271	3.41E+04	21	287.2747	287		0	0.5	3	2	0.876	1.24	0.00035	0.3551	0	21	22	287	1.51E+03	7.06E+04	7.06E+04																								C10H34N6O3	286.2692	-3	2.06	0.00059
SB-C18	3,272	5.80E+03	21	260.3371	260	1	0	0.333	2	0	0.889	1.3	0.00034	0.254	0	21	22	260	4.75E+02	1.28E+04	1.28E+04	60																							CH47N4O9	259.3343	-19.5	1.19	0.00031
SB-C18	3,274	2.05E+04	22	399.2863	399		0	0.333	2	5	0.869	3.39	0.00135	0.0124	0	21	22	399	1.76E+03	1.97E+05	1.97E+05																								C12H40N5O9	398.2826	-4.5	1.04	0.00042
SB-C18	3,279	1.40E+05	21	260.1988	260		0	0.333	2	0	0.881	0.96	0.00025	0.306	0	21	22	260	5.55E+02	2.58E+05	2.58E+05	60									277B-PTX: [M+H-H2O]+: 0.864	277B-PTX	0.864	C17H27NO2	[M+H-H2O]+	260	-2.09	-0.00054	277						C2H31N2O11	259.1928	-11.5	1.1	0.00029
SB-C18	3,282	8.98E+03	22	381.276	381	1	0	0.333	2	4	0.784	5.64	0.00215	0.0456	0	21	22	381	1.49E+03	5.05E+04	5.05E+04																								C12H38N5O8	380.272	-3.5	0.83	0.00032
SB-C18	3,284	1.52E+03	22	534.3077	534		0	0.333	2	3	0.789	3.62	0.00193	0.094	0	21	22	534	1.94E+03	1.74E+04	1.74E+04																								C20H45N4O12	533.3034	0.5	0.28	0.00015
SB-C18	3,288	7.66E+03	21	240.2287	240		0	0.667	4	1	0.948	2.77	0.00066	0.0539	0	21	22	240	1.03E+03	2.52E+04	2.52E+04										239A-Izidine: [M+H]+: 0.976	239A-Izidine	0.976	C15H29NO	[M+H]+	240	-0.39	-0.00009	239						C15H29NO	239.2249	2	-0.4	-0.00009
SB-C18	3,292	4.27E+03	22	437.3244	437		0	0.333	2	3	0.949	0	0	0.1626	0	21	22	437	1.60E+03	2.40E+04	2.40E+04																								C10H34N19O	436.3194	3.5	-0.46	-0.0002
SB-C18	3,295	3.11E+02	21	242.1911	242		0	0.333	2	3	0.872	3.74	0.00091	0.1388	0	21	22	242	5.13E+02	5.36E+03	5.36E+03										243A-5-epi-trans-DHQ: [M-H]-: 0.970	243A-5-epi-trans-DHQ	0.97	C17H25N	[M-H]-	242	0.5	0.00012	243						C4H21N10O2	241.1849	-0.5	-2.6	-0.00063
SB-C18	3,296	5.76E+01	21	242.1907	242		0	0.333	2	3	0.743	6.77	0.00164	0.3307	0	21	22	242	6.33E+02	6.19E+03	6.19E+03										259A-HTX: [M+H-H2O]+: 0.987	259A-HTX	0.987	C17H25NO	[M+H-H2O]+	242	-0.22	-0.00005	259						C17H23N	241.1831	7	-0.22	-0.00005
SB-C18	3,297	6.08E+01	21	288.275	288		0	0.333	2	0	0.869	1.64	0.00047	0.2759	0	21	22	288	7.25E+02	4.18E+03	4.18E+03																								C4H39N4O9	287.2717	-12.5	0.57	0.00016
SB-C18	3,301	5.33E+03	22	400.2878	400		0	0.333	2	1	0.946	0.99	0.0004	0.0552	0	22	22	400	2.27E+03	4.99E+04	4.99E+04										191G-Unclass: [2M+NH4]+: 0.200	191G-Unclass	0.2	C12H17NO	[2M+NH4]+	400	-7.99	-0.0032	191						C6H45N3O15	399.2851	-14	0.77	0.00031
SB-C18	3,302	1.12E+03	22	418.3019	418	1	0	0.667	4	2	0.912	2.24	0.00094	0.1439	0	21	22	418	1.82E+03	1.45E+04	1.45E+04																								C22H37N6O2	417.2978	7.5	-0.83	-0.00035
SB-C18	3,303	1.09E+03	22	436.3104	436		0	0.333	2	3	0.864	2.7	0.00118	0.0809	0	22	22	436	3.37E+03	1.50E+04	1.50E+04																								C20H37N9O2	435.307	7	-0.3	-0.00013
SB-C18	3,304	2.15E+02	21	268.2282	268		0	0.333	2	5	0.923	1.16	0.00031	0.1525	0	21	22	268	5.72E+02	7.88E+03	7.88E+03										223A-5,6,8-I: [M+FA]-: 0.950	223A-5,6,8-I	0.95	C15H29N	[M+FA]-	268	-0.75	-0.0002	223.23						C2H31N6O8	267.2203	-9.5	1.45	0.00039
SB-C18	3,305	1.18E+02	22	453.3167	453		0	0.5	3	0	0.82	4.84	0.00219	0.0296	0	22	22	453	1.13E+03	5.95E+03	5.95E+03										215-Izidine: [2M+Na]+: 0.369	215-Izidine	0.369	C15H21N	[2M+Na]+	453	-5.57	-0.00252	215						C10H34N19O2	452.3143	3.5	-0.15	-0.00007
SB-C18	3,308	4.31E+02	22	552.4239	552		0	0.333	2	0	0.962	0.53	0.00029	0.0333	0	22	22	552	7.90E+02	5.05E+03	5.05E+03																								CH43N32O3	551.4196	-3.5	-0.04	-0.00002
SB-C18	3,310	5.36E+03	22	417.297	417	1	0	0.667	4	1	0.892	1.86	0.00078	0.27	0	21	22	417	2.63E+03	5.16E+04	5.16E+04	26									191A-Tricyclic: [2M+Cl]-: 0.024	191A-Tricyclic	0.024	C13H21N	[2M+Cl]-	417	-9.35	-0.0039	191						C10H30N19	416.2932	5.5	-0.32	-0.00014
SB-C18	3,315	9.89E+04	21	286.2694	286		0	0.333	2	1	0.911	0.63	0.00018	0.2293	0	21	22	286	2.27E+03	3.70E+05	3.70E+05										241B-Unclass: [M+FA]-: 0.715	241B-Unclass	0.715	C16H35N	[M+FA]-	286	-3.99	-0.00114	241						C17H35NO2	285.2668	1	-0.16	-0.00004
SB-C18	3,317	4.10E+03	22	182.1879	182		0	0.333	2	1	0.886	1.45	0.00026	0.2847	0	21	22	182	5.38E+02	9.69E+03	9.69E+03										199-Unclass: [M+H-H2O]+: 0.620	199-Unclass	0.62	C12H25NO	[M+H-H2O]+	182	-8.35	-0.00152	199
SB-C18	3,322	2.07E+02	22	927.6077	928		0	0.5	3	0	0.881	1.32	0.00123	0.1526	0	22	22	928	1.53E+03	1.01E+04	1.01E+04																								C31H64N35	926.6084	17.5	-0.1	-0.00009
SB-C18	3,323	1.36E+02	22	911.6359	912		0	0.333	2	0	0.843	1.73	0.00158	0.0859	0	22	22	912	1.61E+03	8.58E+03	8.58E+03																								C33H98O26	910.6346	-15	0.04	0.00004
SB-C18	3,324	3.03E+02	22	243.0859	243		0	0.333	2	1	0.943	1.79	0.00044	0.051	0	22	22	243	6.32E+02	5.52E+03	5.52E+03																								C12H10N4O2	242.0804	10	1.98	0.00048
SB-C18	3,325	2.13E+03	22	363.2643	363	1	1	1	6	2	0.909	4	0.00145	0.0739	0	22	22	363	1.59E+03	1.81E+04	1.81E+04	26																		154	411	0	1	1	C26H34O	362.261	10	-0.2	-0.00007
SB-C18	3,326	2.94E+04	22	399.2855	399	1	2	0.833	5	6	0.953	1.45	0.00058	0.0315	0	21	22	399	2.18E+03	1.97E+05	1.97E+05	26																		163	376	0	1	1	C12H40N5O9	398.2826	-4.5	0.84	0.00034
SB-C18	3,328	1.18E+03	21.69	387.2858	387		0	0.333	2	5	0.948	0.51	0.0002	0.1073	0	22	22	387	3.40E+03	1.55E+04	1.55E+04																								C10H34N12O4	386.2826	0	-0.4	-0.00016
SB-C18	3,329	7.75E+02	22	399.4558	399		0	0.333	2	0	0.781	5.71	0.00228	0.0167	0	22	22	399	1.02E+03	8.87E+03	8.87E+03																								C16H58N6O4	398.452	-9	0.5	0.0002
SB-C18	3,331	2.52E+02	22	475.3024	475		0	0.333	2	2	0.583	8.12	0.00386	0.1778	0	22	22	475	1.52E+03	1.11E+04	1.11E+04										215-Izidine: [2M-H+2Na]+: 0.827	215-Izidine	0.827	C15H21N	[2M-H+2Na]+	475	-1.46	-0.00069	215						C27H36N7O	474.2981	13.5	-0.31	-0.00014
SB-C18	3,333	1.40E+03	22	382.2772	382	1	0	0.5	3	2	0.947	1.34	0.00051	0.044	0	22	22	382	1.55E+03	1.73E+04	1.73E+04	26																							C6H43N3O14	381.2745	-13	1.06	0.00041
SB-C18	3,335	2.49E+03	22	242.2438	242		0	0.333	2	1	0.974	0.91	0.00022	0.0177	0	22	22	242	6.78E+02	1.18E+04	1.18E+04										241D-Pip: [M+H]+: 0.642	241D-Pip	0.642	C15H31NO	[M+H]+	242	-5.91	-0.00143	241						C13H29N4	241.2392	1.5	-0.37	-0.00009
SB-C18	3,336	7.33E+01	22	401.2994	401		0	0.5	3	0	0.684	9.31	0.00374	0.2132	0	22	22	401	1.55E+03	1.05E+04	1.05E+04																								C8H48O16	400.2942	-15	0.31	0.00013
SB-C18	3,337	1.23E+02	22	491.2709	491		0	0.667	4	0	0.634	8.09	0.00397	0.0936	0	22	22	491	9.08E+02	3.98E+03	3.98E+03																								C14H42N4O14	490.2698	-4	0.39	0.00019
SB-C18	3,339	1.07E+03	22	387.2858	387	1	0	0.833	5	2	0.76	7.1	0.00275	0.291	0	22	22	387	9.74E+02	1.48E+04	1.48E+04	26									369-Unclass: [M+NH4]+: 0.150	369-Unclass	0.15	C20H35NO5	[M+NH4]+	387	8.78	0.0034	369						C10H44NO13	386.2813	-10.5	0.53	0.0002
SB-C18	3,340	8.02E+03	22	435.3072	435		3	0.5	3	1	0.894	2.38	0.00104	0.1495	0	21	22	435	3.74E+03	4.58E+04	4.58E+04	26									400-Isomer1-DHQ-Dimer: [M+Cl]-: 0.167	400-Isomer1-DHQ-Dimer	0.167	C26H44N2O	[M+Cl]-	435	-7.65	-0.00333	400	171	440	0	1	1	C27H38N4O	434.3046	11	-0.93	-0.00041
SB-C18	3,341	1.02E+02	22	907.6386	908		0	0.333	2	0	0.656	4.1	0.00372	0.1168	0	22	22	908	7.56E+02	9.78E+03	9.78E+03																								C37H70N28	906.6338	17	-0.01	-0.00001
SB-C18	3,343	2.20E+03	22	534.3077	534		0	0.333	2	3	0.967	0.34	0.00018	0.0504	0	22	22	534	2.68E+03	1.77E+04	1.77E+04																								C33H37N6O	533.3029	18.5	0.31	0.00017
SB-C18	3,350	7.00E+02	22	258.2309	258		0	0.5	3	4	0.807	6.66	0.00172	0.3135	0	22	22	258	6.41E+02	1.20E+04	1.20E+04																								C4H25N12O	257.2274	-1.5	-0.85	-0.00022
SB-C18	3,351	8.70E+02	22	539.2618	539		0	0.333	2	0	0.71	5.28	0.00285	0.0748	0	22	22	539	1.01E+03	4.74E+03	4.74E+03																								C6H50O26	538.259	-18	0.25	0.00013
SB-C18	3,352	9.35E+01	21.8	433.2935	433		0	0.333	2	0	0.938	1.42	0.00062	0.0148	0	22	22	433	1.15E+03	6.76E+03	6.76E+03										398-DHQ-Dimer: [M+Cl]-: 0.202	398-DHQ-Dimer	0.202	C26H42N2O	[M+Cl]-	433	-7.37	-0.00319	398						C27H36N4O	432.2889	12	-0.61	-0.00026
SB-C18	3,354	3.12E+02	22	475.2996	475		0	0.333	2	1	0.943	0.97	0.00046	0.0426	0	22	22	475	1.28E+03	1.13E+04	1.13E+04										215-Izidine: [2M-H+2Na]+: 0.364	215-Izidine	0.364	C15H21N	[2M-H+2Na]+	475	-5.35	-0.00254	215						C11H46N4O15	474.296	-9	0.37	0.00017
SB-C18	3,359	1.21E+03	22	418.3019	418		0	0.333	2	4	0.952	0.74	0.00031	0.0607	0	22	22	418	1.81E+03	1.45E+04	1.45E+04																								C5H31N21O2	417.297	1	-0.05	-0.00002
SB-C18	3,360	2.65E+05	22	256.2237	256	1	3	1	6	0	0.963	0.69	0.00018	0.2093	0	22	23	256	1.02E+03	9.03E+05	9.03E+05	33									255A-Pip: [M+H]+: 0.968	255A-Pip	0.968	C15H29NO2	[M+H]+	256	0.5	0.00013	255	113	489	0	1	1	C15H29NO2	255.2198	2	0.5	0.00013
SB-C18	3,361	2.14E+03	22	397.2766	397		0	0.5	3	0	0.763	6.28	0.00249	0.1082	0	22	22	397	1.26E+03	2.56E+04	2.56E+04																								C14H40N2O10	396.2683	-4	0.41	0.00016
SB-C18	3,362	7.08E+02	22	384.2323	384		0	0.333	2	1	0.925	1.52	0.00059	0.0655	0	22	22	384	7.60E+02	8.38E+03	8.38E+03										339A-aPTX: [M+FA]-: 0.269	339A-aPTX	0.269	C19H33NO4	[M+FA]-	384	-7.61	-0.00293	339						C3H37N5O15	383.2286	-12	0.9	0.00034
SB-C18	3,363	1.41E+02	22	379.264	379		0	0.333	2	0	0.821	4.84	0.00183	0.0211	0	22	22	379	7.43E+02	6.48E+03	6.48E+03										167G-Unclass: [2M+FA]-: 0.062	167G-Unclass	0.062	C10H17NO	[2M+FA]-	379	9.89	0.00375	167						C12H36N5O8	378.2564	-2.5	0.84	0.00032
SB-C18	3,368	9.35E+03	22	362.2498	362		1	0.667	4	2	0.937	1.66	0.0006	0.0497	0	22	22	362	1.01E+03	3.73E+04	3.73E+04										379A-PTX: [M+H-H2O]+: 0.277	379A-PTX	0.277	C21H37NO3Si	[M+H-H2O]+	362	7.99	0.00289	379	153	538	0	1	1	C18H35NO6	361.2464	2	0.44	0.00016
SB-C18	3,370	1.12E+04	22	256.3608	256		0	0.667	4	0	0.785	10.13	0.0026	0.1669	0	22	22	256	4.26E+02	5.58E+04	5.58E+04	33																							C11H47N2O3	255.3587	-10.5	-0.26	-0.00007
SB-C18	3,371	3.63E+03	22	256.4217	256		0	0.333	2	0	0.849	4.04	0.00104	0.1736	0	22	22	256	7.24E+02	2.78E+04	2.78E+04	33																							C6H57NO7	255.4135	-21	0.96	0.00025
SB-C18	3,373	2.43E+03	22	257.3664	257		0	0.5	3	0	0.888	3.55	0.00091	0.1833	0	22	22	257	7.09E+02	1.08E+04	1.08E+04	33																							C7H44N8O	256.3638	-10	-0.87	-0.00022
SB-C18	3,377	5.13E+03	22	437.3244	437		1	0.667	4	2	0.811	4.44	0.00194	0.2508	0	21	22	437	2.13E+03	2.24E+04	2.24E+04																			173	478	0	1	1	C12H46N5O11	436.3194	-7.5	0.2	0.00009
SB-C18	3,378	3.57E+03	22	301.2558	301		0	0.333	2	1	0.927	1.21	0.00036	0.1244	0	21	22	301	5.62E+02	1.58E+04	1.58E+04																								C12H34N3O5	300.2499	-2.5	1.22	0.00037
SB-C18	3,379	3.48E+03	22	451.3049	451		0	0.5	3	3	0.871	3.81	0.00172	0.0397	0	22	22	451	2.37E+03	3.55E+04	3.55E+04										203A-5,8-I: [2M-H+2Na]+: 0.956	203A-5,8-I	0.956	C14H21N	[2M-H+2Na]+	451	0.39	0.00018	203						C12H44N5O12	450.2987	-6.5	0.47	0.00021
SB-C18	3,383	2.86E+02	22	287.2757	287		0	0.333	2	3	0.901	1.42	0.00041	0.1936	0	22	22	287	9.09E+02	9.15E+03	9.15E+03																								C10H34N6O3	286.2692	-3	1.02	0.00029
SB-C18	3,387	6.51E+02	22	269.2315	269		0	0.333	2	1	0.82	3.66	0.00099	0.2786	0	22	22	269	5.37E+02	8.87E+03	8.87E+03																								C11H30N3O4	268.2236	-1.5	0.93	0.00025
SB-C18	3,393	2.12E+03	22	240.2307	240		0	0.333	2	2	0.866	2.15	0.00052	0.275	0	22	22	240	2.37E+03	2.99E+04	2.99E+04										239A-Izidine: [M+H]+: 0.966	239A-Izidine	0.966	C15H29NO	[M+H]+	240	-0.56	-0.00013	239						C15H29NO	239.2249	2	-0.56	-0.00013
SB-C18	3,395	1.95E+04	22	399.2855	399	1	0	0.667	4	6	0.773	7.06	0.00282	0.0763	0	22	22	399	1.33E+03	1.82E+05	1.82E+05																								C11H34N12O4	398.2826	1	-0.21	-0.00009
SB-C18	3,399	2.01E+03	22	400.289	400		0	0.333	2	2	0.692	6.22	0.00249	0.2376	0	22	22	400	1.21E+03	4.38E+04	4.38E+04										191G-Unclass: [2M+NH4]+: 0.181	191G-Unclass	0.181	C12H17NO	[2M+NH4]+	400	-8.18	-0.00327	191						C6H45N3O15	399.2851	-14	0.58	0.00023
SB-C18	3,401	1.76E+04	22	287.2754	287		0	0.333	2	2	0.897	1.17	0.00034	0.2277	0	22	23	287	9.09E+02	4.40E+04	4.40E+04																								C12H36N3O4	286.2706	-3.5	-1.56	-0.00045
SB-C18	3,404	6.09E+02	22	171.0974	171		0	0.5	3	1	0.937	3.93	0.00067	0.0594	0	22	22	171	7.82E+02	5.87E+03	5.87E+03																								C9H14O3	170.0943	3	-1.17	-0.0002
SB-C18	3,410	1.89E+02	22	258.23	258	1	0	0.5	3	6	0.882	2.51	0.00065	0.3313	0	22	22	258	2.32E+03	8.01E+03	8.01E+03																								C19H29	257.2269	5.5	-1.23	-0.00032
SB-C18	3,415	4.33E+03	22	532.2914	532		0	0.333	2	1	0.859	2.67	0.00142	0.0229	0	22	23	532	1.76E+03	6.61E+04	6.61E+04																								C18H31N18O2	531.2877	12.5	-0.24	-0.00013
SB-C18	3,418	3.98E+04	22	268.2276	268		0	0.5	3	0	0.903	2.47	0.00066	0.2457	0	22	23	268	8.25E+02	7.03E+04	7.03E+04										269F-Unclass: [M-H]-: 0.909	269F-Unclass	0.909	C16H31NO2	[M-H]-	268	1.36	0.00036	269						C3H27N10O4	267.2217	-4.5	-1.44	-0.00038
SB-C18	3,421	6.74E+02	22	533.2954	533		0	0.333	2	0	0.71	5.11	0.00272	0.1106	0	22	23	533	2.11E+03	2.13E+04	2.13E+04																								CH56O29	532.2907	-26	0.02	0.00001
SB-C18	3,423	1.06E+04	22	381.2752	381	1	0	0.333	2	5	0.888	2.17	0.00083	0.1114	0	22	23	381	2.06E+03	4.65E+04	4.65E+04																								C12H38N5O8	380.272	-3.5	1.51	0.00058
SB-C18	3,425	3.04E+02	22	288.2788	288		0	0.333	2	1	0.62	11.31	0.00326	0.2375	0	22	22	288	5.73E+02	5.77E+03	5.77E+03																								C4H39N4O9	287.2717	-12.5	1.34	0.00039
SB-C18	3,428	4.39E+02	22	269.2296	269		0	0.333	2	3	0.937	0.65	0.00017	0.1491	0	22	22.41	269	5.80E+02	7.93E+03	7.93E+03																								C9H28N6O3	268.2223	-1	2.1	0.00056
SB-C18	3,429	2.03E+04	22	242.2447	242	1	0	0.833	5	1	0.934	2.95	0.00072	0.1444	0	22	23	242	5.97E+02	6.53E+04	6.53E+04										241D-Pip: [M+H]+: 0.942	241D-Pip	0.942	C15H31NO	[M+H]+	242	0.95	0.00023	241						C15H31NO	241.2406	1	0.95	0.00023
SB-C18	3,430	7.39E+03	22	182.1879	182		0	0.5	3	1	0.939	2.34	0.00043	0.1225	0	22	23	182	6.05E+02	2.59E+04	2.59E+04										199-Unclass: [M+H-H2O]+: 0.811	199-Unclass	0.811	C12H25NO	[M+H-H2O]+	182	-4.16	-0.00076	199						C12H23N	181.1831	2	-4.18	-0.00076
SB-C18	3,431	1.04E+05	22	286.2731	286	1	1	0.667	4	0	0.828	2.9	0.00083	0.5607	0	22	23	286	1.60E+03	2.28E+05	2.28E+05										241B-Unclass: [M+FA]-: 0.768	241B-Unclass	0.768	C16H35N	[M+FA]-	286	-3.25	-0.00093	241	139	416	0	1	1	C17H35NO2	285.2668	1	0.59	0.00017
SB-C18	3,443	9.92E+04	22	284.2558	284	1	0	0.667	4	0	0.884	1.52	0.00043	0.4131	0	22	23	284	2.40E+03	2.01E+05	2.01E+05										283B-Unclass: [M+H]+: 0.891	283B-Unclass	0.891	C17H33NO2	[M+H]+	284	1.54	0.00044	283						C2H29N13O3	283.2516	-5	-0.23	-0.00007
SB-C18	3,446	1.98E+03	22	418.2996	418	1	0	0.5	3	7	0.944	0.3	0.00013	0.1891	0	22	23	418	1.50E+03	1.86E+04	1.86E+04																								C20H35N9O	417.2965	8	-0.03	-0.00001
SB-C18	3,447	7.20E+01	22	968.585	969		0	0.333	2	0	0.68	3.91	0.00379	0.0842	0	22	23	969	6.45E+02	5.42E+03	5.42E+03																								C13H99N4O41	967.5785	-33.5	0.1	0.0001
SB-C18	3,448	2.00E+03	22	196.2019	196		0	0.333	2	2	0.926	2.19	0.00043	0.1061	0	22	23	196	2.94E+02	8.71E+03	8.71E+03										213A-Pip: [M+H-H2O]+: 0.861	213A-Pip	0.861	C13H27NO	[M+H-H2O]+	196	-2.83	-0.00056	213						C13H25N	195.1987	2	-2.85	-0.00056
SB-C18	3,454	1.80E+04	23	240.2292	240		0	0.5	3	6	0.803	5.92	0.00142	0.3279	0	22	23	240	7.47E+02	9.70E+04	9.70E+04										239A-Izidine: [M+H]+: 0.964	239A-Izidine	0.964	C15H29NO	[M+H]+	240	-0.6	-0.00014	239						C15H29NO	239.2249	2	-0.6	-0.00014
SB-C18	3,456	1.75E+04	22	399.285	399	1	3	1	6	1	0.894	3.45	0.00138	0.3025	0	22	23	399	1.78E+03	8.33E+04	8.33E+04																			162	508	0	1	1	C12H40N5O9	398.2826	-4.5	0.18	0.00007
SB-C18	3,457	7.99E+03	22	417.2992	417		0	0.5	3	1	0.75	6.49	0.00271	0.206	0	22	23	417	3.34E+03	5.81E+04	5.81E+04										191A-Tricyclic: [2M+Cl]-: 0.099	191A-Tricyclic	0.099	C13H21N	[2M+Cl]-	417	-8.64	-0.00361	191						C12H42N5O10	416.2932	-5.5	0.36	0.00015
SB-C18	3,463	1.07E+02	23	452.3357	452		0	0.333	2	2	0.962	0.67	0.0003	0.031	0	22	23	452	2.41E+03	6.02E+03	6.02E+03																								C24H43N4O4	451.3284	5.5	-0.01	-0.00001
SB-C18	3,465	2.01E+02	22	363.2637	363		0	0.667	4	3	0.828	5.35	0.00194	0.2586	0	22	23	363	1.42E+03	7.41E+03	7.41E+03																								C26H34O	362.261	10	0.23	0.00008
SB-C18	3,471	4.06E+03	22	400.2878	400		0	0.5	3	1	0.72	6.45	0.00258	0.3058	0	22	23	400	2.25E+03	2.72E+04	2.72E+04										191G-Unclass: [2M+NH4]+: 0.268	191G-Unclass	0.268	C12H17NO	[2M+NH4]+	400	-7.31	-0.00293	191						C20H33N9	399.2859	9	-0.61	-0.00024
SB-C18	3,476	8.67E+02	23	269.2257	269		0	0.333	2	2	0.885	3.38	0.00091	0.0949	0	22.41	23	269	5.66E+02	1.60E+04	1.60E+04																								C9H28N6O3	268.2223	-1	-0.03	-0.00001
SB-C18	3,477	1.73E+05	22	256.2234	256		0	0.5	3	0	0.915	1.75	0.00045	0.2127	0	22	23	256	1.42E+03	3.46E+05	3.46E+05										255A-Pip: [M+H]+: 0.954	255A-Pip	0.954	C15H29NO2	[M+H]+	256	0.73	0.00019	255						C15H29NO2	255.2198	2	0.73	0.00019
SB-C18	3,478	8.63E+02	22	382.2808	382		0	0.333	2	1	0.869	3.41	0.00131	0.029	0	22	23	382	2.96E+03	1.55E+04	1.55E+04																								C21H37N2O4	381.2753	4.5	-0.19	-0.00007
SB-C18	3,479	1.08E+03	22	905.635	906		0	0.333	2	0	0.815	2.35	0.00213	0.0283	0	22	23	906	1.46E+03	1.93E+04	1.93E+04																								C37H74N23O4	904.6294	12.5	-0.02	-0.00002
SB-C18	3,483	1.92E+02	23	553.2223	553		0	0.5	3	0	0.655	6.21	0.00343	0.2284	0	22	23	553	1.23E+03	5.14E+03	5.14E+03																								C18H22N19O3	552.2153	17.5	-0.24	-0.00013
SB-C18	3,487	2.33E+04	22	435.3087	435		1	0.333	2	2	0.926	1.45	0.00063	0.0479	0	22	23	435	5.37E+03	8.64E+04	8.64E+04										400-Isomer1-DHQ-Dimer: [M+Cl]-: 0.121	400-Isomer1-DHQ-Dimer	0.121	C26H44N2O	[M+Cl]-	435	-8.07	-0.00351	400	170	521	0	1	1	C12H44N5O11	434.3037	-6.5	0.56	0.00024
SB-C18	3,488	2.41E+02	22	387.2852	387		0	0.333	2	3	0.937	1.7	0.00066	0.0038	0	22	23	387	1.59E+03	7.20E+03	7.20E+03										369-Unclass: [M+NH4]+: 0.117	369-Unclass	0.117	C20H35NO5	[M+NH4]+	387	9.12	0.00353	369						C10H44NO13	386.2813	-10.5	0.87	0.00034
SB-C18	3,495	1.49E+03	23	241.232	241		0	0.333	2	3	0.945	1.5	0.00036	0.0663	0	22	23	241	5.85E+02	1.91E+04	1.91E+04																								C10H30N3O3	240.2287	-2.5	-0.88	-0.00021
SB-C18	3,496	1.88E+02	22	196.2022	196		0	0.333	2	2	0.836	4.49	0.00088	0.2596	0	22	23	196	5.37E+02	3.55E+03	3.55E+03										213A-Pip: [M+H-H2O]+: 0.467	213A-Pip	0.467	C13H27NO	[M+H-H2O]+	196	-10.87	-0.00213	213						C10H27O3	195.196	-2.5	2.8	0.00055
SB-C18	3,500	3.90E+02	22	243.2476	243		0	0.5	3	0	0.797	6.72	0.00163	0.3901	0	22	23	243	5.97E+02	4.75E+03	4.75E+03																								C8H30N6O2	242.243	-3	2.46	0.0006
SB-C18	3,501	5.32E+02	23	727.9185	728	1	0	0.333	2	0	0.692	3.97	0.00289	0.1195	0	23	23	728	7.93E+02	2.08E+04	2.08E+04																								C12HN13O25	726.9207	19	-0.06	-0.00004
SB-C18	3,508	1.13E+03	23	418.2997	418		0	0.5	3	7	0.939	1	0.00042	0.1287	0	22	23	418	1.00E+03	1.86E+04	1.86E+04																								C5H31N21O2	417.297	1	-0.34	-0.00014
SB-C18	3,510	2.40E+02	23	534.2913	534		0	0.333	2	2	0.876	2.02	0.00108	0.0722	0	22	23	534	1.95E+03	8.36E+03	8.36E+03																								C16H45N4O15	533.2881	-3.5	0.18	0.00009
SB-C18	3,511	3.39E+02	23	537.2506	537		0	0.333	2	2	0.895	0.97	0.00052	0.18	0	22	23	537	1.83E+03	1.18E+04	1.18E+04																								C20H36N6O11	536.2442	6	0.21	0.00011
SB-C18	3,520	1.49E+03	23	240.3661	240		0	0.333	2	0	0.973	0.75	0.00018	0.033	0	22	23	240	3.90E+02	4.87E+03	4.87E+03	62																							C9H45N5O	239.3624	-10	-2.67	-0.00064
SB-C18	3,522	1.64E+02	23	379.2635	379		0	0.333	2	0	0.709	5.76	0.00219	0.2765	0	22	23	379	1.01E+03	8.69E+03	8.69E+03																								C12H36N5O8	378.2564	-2.5	1.52	0.00058
SB-C18	3,523	4.10E+03	23	727.4233	727		1	0.333	2	2	0.898	0.69	0.0005	0.1758	0	23	23	727	6.81E+02	2.38E+04	2.38E+04																			182	406	0	1	1	C5H36N45	726.42	10.5	-0.2	-0.00014
SB-C18	3,525	3.68E+04	23	240.2288	240	1	0	1	6	3	0.914	2.75	0.00066	0.348	0	22	23	240	1.55E+03	9.62E+04	9.62E+04	62									239A-Izidine: [M+H]+: 0.952	239A-Izidine	0.952	C15H29NO	[M+H]+	240	0.8	0.00019	239						C15H29NO	239.2249	2	0.8	0.00019
SB-C18	3,526	2.65E+02	23	416.2879	416		0	0.333	2	2	0.951	0.6	0.00025	0.0827	0	23	23	416	7.72E+02	8.02E+03	8.02E+03																								C5H29N21O2	415.2813	2	-0.37	-0.00016
SB-C18	3,527	6.32E+03	23	436.3101	436		0	0.333	2	4	0.822	4.18	0.00182	0.0234	0	22	23	436	2.72E+03	2.45E+04	2.45E+04																								C8H51O18	435.3075	-16.5	0.3	0.00013
SB-C18	3,530	4.38E+02	23	288.2766	288	1	0	0.333	2	1	0.74	5.31	0.00153	0.3711	0	22	23	288	5.12E+02	5.30E+03	5.30E+03																								C3H33N11O4	287.2717	-7	-0.47	-0.00013
SB-C18	3,533	2.33E+02	23	468.331	468		0	0.333	2	1	0.899	0.42	0.0002	0.2636	0	23	23	468	1.14E+03	9.89E+03	9.89E+03																								C26H45NO6	467.3247	5	0.18	0.00008
SB-C18	3,534	3.97E+03	23	451.304	451.31		0	0.333	2	3	0.971	0.64	0.00029	0.005	0	23	23	451	1.82E+03	3.55E+04	3.55E+04										203A-5,8-I: [2M-H+2Na]+: 0.803	203A-5,8-I	0.803	C14H21N	[2M-H+2Na]+	451	-1.75	-0.00079	203						C25H36N7O	450.2981	11.5	-0.53	-0.00024
SB-C18	3,537	8.68E+03	23	381.2772	381		0	0.333	2	4	0.853	4	0.00152	0.0119	0	22	23	381	1.22E+03	4.52E+04	4.52E+04																								C12H38N5O8	380.272	-3.5	1.14	0.00043
SB-C18	3,538	6.56E+02	23	397.2716	397		0	0.5	3	0	0.869	3.16	0.00126	0.1841	0	23	23	397	2.53E+03	1.16E+04	1.16E+04																								C12H28N16	396.2683	7	-1.05	-0.00042
SB-C18	3,540	1.09E+03	23	241.232	241		0	0.333	2	6	0.932	0	0	0.218	0	22	23	241	6.04E+02	1.55E+04	1.55E+04																								C10H30N3O3	240.2287	-2.5	-1.88	-0.00045
SB-C18	3,541	7.37E+03	23	399.288	399		0	0.333	2	8	0.926	1.26	0.0005	0.084	0	22	23	399	1.45E+03	8.48E+04	8.48E+04																								C26H38O3	398.2821	8	0.52	0.00021
SB-C18	3,543	2.16E+03	23	533.2949	533		0	0.5	3	1	0.775	4.88	0.0026	0.0731	0	22	23	533	1.47E+03	2.05E+04	2.05E+04																								H50N7O24	532.2907	-20.5	-0.2	-0.00011
SB-C18	3,547	5.00E+03	23	417.2992	417		0	0.333	2	2	0.872	2.87	0.0012	0.0504	0	22	23	417	1.89E+03	5.89E+04	5.89E+04										191A-Tricyclic: [2M+Cl]-: 0.094	191A-Tricyclic	0.094	C13H21N	[2M+Cl]-	417	-8.68	-0.00362	191						C12H42N5O10	416.2932	-5.5	0.32	0.00013
SB-C18	3,550	3.14E+03	23	433.2915	433		4	0.667	4	2	0.874	2.12	0.00092	0.3221	0	23	23	433	1.77E+03	2.82E+04	2.82E+04										398-DHQ-Dimer: [M+Cl]-: 0.117	398-DHQ-Dimer	0.117	C26H42N2O	[M+Cl]-	433	-8.15	-0.00353	398	169	530	0	1	1	C12H42N5O11	432.2881	-5.5	0.52	0.00023
SB-C18	3,551	9.18E+03	23	399.288	399		0	0.5	3	3	0.91	2.14	0.00085	0.0892	0	22	23	399	1.39E+03	8.36E+04	8.36E+04																								C12H40N5O9	398.2826	-4.5	0.28	0.00011
SB-C18	3,552	1.82E+03	23	242.2444	242		0	0.5	3	3	0.655	11.04	0.00268	0.6593	0	23	23	242	5.81E+02	2.56E+04	2.56E+04										241D-Pip: [M+H]+: 0.747	241D-Pip	0.747	C15H31NO	[M+H]+	242	-4.19	-0.00101	241						H37N2O11	241.2397	-16.5	-0.77	-0.00018
SB-C18	3,556	4.30E+02	23	258.2336	258		0	0.5	3	1	0.811	3.03	0.00078	0.53	0	22	23	258	8.04E+02	9.07E+03	9.07E+03																								C4H25N12O	257.2274	-1.5	-0.87	-0.00022
SB-C18	3,557	9.33E+02	23	415.2829	415		0	0.333	2	0	0.802	3.29	0.00136	0.2237	0	23	23	415	1.59E+03	1.59E+04	1.59E+04										380-DHQ-dimer: [M+Cl]-: 0.192	380-DHQ-dimer	0.192	C26H40N2	[M+Cl]-	415	-7.78	-0.00323	380						C27H34N4	414.2784	13	-0.74	-0.0003
SB-C18	3,558	8.54E+03	23	435.3095	435		0	0.667	4	3	0.8	2.33	0.00102	0.6493	0	22	23	435	1.93E+03	7.98E+04	7.98E+04										400-Isomer1-DHQ-Dimer: [M+Cl]-: 0.145	400-Isomer1-DHQ-Dimer	0.145	C26H44N2O	[M+Cl]-	435	-7.86	-0.00342	400						C12H44N5O11	434.3037	-6.5	0.77	0.00034
SB-C18	3,559	3.98E+04	23	268.2225	268	1	5	0.667	4	2	0.916	1.52	0.00041	0.256	0	23	24	268	7.75E+02	8.37E+04	8.37E+04	44									267A-aPTX: [M+H]+: 0.958	267A-aPTX	0.958	C16H29NO2	[M+H]+	268	0.63	0.00017	267	121	548	0	1	1	C16H29NO2	267.2198	3	0.63	0.00017
SB-C18	3,564	1.27E+03	23	268.3695	268		0	0.333	2	0	0.902	0.51	0.00014	0.272	0	23	24	268	4.37E+02	3.97E+03	3.97E+03	44																							C3H49N5O7	267.3632	-18	0.34	0.00009
SB-C18	3,565	1.26E+04	23	242.2437	242		0	0.667	4	3	0.816	4.73	0.00115	0.6072	0	23	23	242	5.81E+02	2.35E+04	2.35E+04										241D-Pip: [M+H]+: 0.778	241D-Pip	0.778	C15H31NO	[M+H]+	242	-3.66	-0.00089	241						H37N2O11	241.2397	-16.5	-0.24	-0.00006
SB-C18	3,566	3.92E+04	23	286.2703	286		0	0.333	2	0	0.93	0.24	0.00007	0.2019	0	23	23	286	6.31E+02	9.92E+04	9.92E+04										241B-Unclass: [M+FA]-: 0.457	241B-Unclass	0.457	C16H35N	[M+FA]-	286	-7.59	-0.00217	241						H29N16O2	285.2659	-5.5	-0.83	-0.00024
SB-C18	3,574	5.45E+04	23	284.2555	284		1	0.333	2	0	0.9	0.76	0.00021	0.2543	0	23	24	284	2.38E+03	2.00E+05	2.00E+05										283B-Unclass: [M+H]+: 0.916	283B-Unclass	0.916	C17H33NO2	[M+H]+	284	1.19	0.00034	283	135	541	0	1	1	C2H29N13O3	283.2516	-5	-0.58	-0.00017
SB-C18	3,577	9.81E+02	23	285.2603	285		0	0.5	3	2	0.879	1.3	0.00037	0.3902	0	23	24	285	5.78E+02	1.35E+04	1.35E+04																								C12H34N3O4	284.2549	-2.5	0.6	0.00017
SB-C18	3,581	2.39E+03	23	302.2691	302		0	0.333	2	6	0.987	0.21	0.00006	0.0209	0	23	23	302	5.20E+02	9.79E+03	9.79E+03																								C2H31N13O4	301.2622	-6	-0.71	-0.00022
SB-C18	3,584	1.95E+03	23	395.2559	395		0	0.333	2	0	0.942	1.36	0.00054	0.0238	0	23	23	395	1.67E+03	1.53E+04	1.53E+04																								C26H34O3	394.2508	10	0.43	0.00017
SB-C18	3,585	9.58E+02	23	413.2649	413		0	0.333	2	2	0.9	2.43	0.001	0.0179	0	23	23	413	6.10E+02	1.65E+04	1.65E+04										189-THQ: [2M+Cl]-: 0.143	189-THQ	0.143	C13H19N	[2M+Cl]-	413	-8.3	-0.00343	189						C12H38N5O10	412.2619	-3.5	0.79	0.00033
SB-C18	3,588	1.96E+04	23	240.2309	240		0	0.333	2	1	0.852	4.54	0.00109	0.1476	0	23	23	240	1.27E+03	8.74E+04	8.74E+04										239A-Izidine: [M+H]+: 0.961	239A-Izidine	0.961	C15H29NO	[M+H]+	240	0.65	0.00016	239						C15H29NO	239.2249	2	0.65	0.00016
SB-C18	3,589	3.21E+03	23	241.2345	241		0	0.333	2	3	0.964	0.95	0.00023	0.0447	0	23	24	241	5.49E+02	1.24E+04	1.24E+04																								C8H28N6O2	240.2274	-2	0.75	0.00018
SB-C18	3,590	2.62E+02	23	413.2649	413		0	0.333	2	2	0.823	2.7	0.00112	0.2313	0	23	23	413	6.10E+02	1.02E+04	1.02E+04																								C11H42NO14	412.2605	-8.5	0.5	0.00021
SB-C18	3,594	2.25E+03	23	292.2597	292		0	0.333	2	0	0.99	0.17	0.00005	0.0178	0	23	23	292	6.57E+02	1.69E+04	1.69E+04										291A-HTX (Octahydrohistrionicotoxin): [M+H]+: 0.990	291A-HTX (Octahydrohistrionicotoxin)	0.99	C19H33NO	[M+H]+	292	0.13	0.00004	291						C19H33NO	291.2562	4	0.13	0.00004
SB-C18	3,599	4.37E+03	23	256.5635	257	1	0	0.333	2	0	0.932	0.45	0.00011	0.1827	0	23	24	257	2.37E+03	1.47E+04	1.47E+04																								C10H73NO3	255.5591	-25	0.27	0.00007
SB-C18	3,600	5.00E+05	23	256.2273	256		0	0.333	2	0	0.94	0.07	0.00002	0.1854	0	22.58	24	256	7.30E+02	1.03E+06	1.03E+06										211D-Pip: [M+FA]-: 0.945	211D-Pip	0.945	C14H29N	[M+FA]-	256	-0.86	-0.00022	211.23						CH31N6O8	255.2203	-10.5	1.44	0.00037
SB-C18	3,603	8.96E+01	23.03	532.2913	532		0	0.333	2	3	0.953	0.42	0.00022	0.084	0	23	23	532	1.82E+03	8.43E+03	8.43E+03																								CH25N33O2	531.2869	6	-0.32	-0.00017
SB-C18	3,604	2.89E+02	23	387.2862	387		0	0.333	2	3	0.931	0.82	0.00032	0.1265	0	23	23	387	5.55E+02	8.93E+03	8.93E+03										369-Unclass: [M+NH4]+: 0.173	369-Unclass	0.173	C20H35NO5	[M+NH4]+	387	8.54	0.00331	369						C10H44NO13	386.2813	-10.5	0.29	0.00011
SB-C18	3,608	4.61E+03	23	417.2986	417		0	0.333	2	1	0.933	0.85	0.00035	0.1098	0	23	23	417	1.45E+03	5.64E+04	5.64E+04	53									191A-Tricyclic: [2M+Cl]-: 0.286	191A-Tricyclic	0.286	C13H21N	[2M+Cl]-	417	-6.85	-0.00286	191						C27H36N4	416.294	12	0.17	0.00007
SB-C18	3,610	5.05E+03	23	257.3671	257	1	0	0.333	2	0	0.933	0.1	0.00002	0.2073	0	23	24	257	1.06E+03	1.27E+04	1.27E+04																								C7H44N8O	256.3638	-10	-2.34	-0.0006
SB-C18	3,612	8.76E+02	23	302.2691	302		0	0.333	2	7	0.922	2.52	0.00076	0.0202	0	23	23	302	5.20E+02	9.12E+03	9.12E+03																								C17H35NO3	301.2617	1	-0.21	-0.00006
SB-C18	3,613	7.90E+01	23	532.2914	532		0	0.333	2	3	0.831	2.45	0.0013	0.1491	0	23	23	532	1.59E+03	7.60E+03	7.60E+03																								C7H51N2O23	531.2883	-16.5	0.23	0.00012
SB-C18	3,614	3.05E+02	23	382.2805	382		0	0.333	2	0	0.616	9.64	0.00368	0.1225	0	23	23	382	1.16E+03	7.34E+03	7.34E+03																								C6H43N3O14	381.2745	-13	0.3	0.00011
SB-C18	3,617	1.54E+04	23	399.2854	399		3	0.667	4	2	0.923	2.25	0.0009	0.0679	0	23	24	399	2.19E+03	1.51E+05	1.51E+05	53																		164	527	0	1	1	C12H40N5O9	398.2826	-4.5	0.94	0.00038
SB-C18	3,623	7.38E+02	23	435.3096	435		0	0.667	4	1	0.787	5.61	0.00244	0.2226	0	23	23	435	1.16E+03	1.83E+04	1.83E+04										400-Isomer1-DHQ-Dimer: [M+Cl]-: 0.337	400-Isomer1-DHQ-Dimer	0.337	C26H44N2O	[M+Cl]-	435	-6.1	-0.00265	400						C12H34N16O2	434.3051	4	-0.53	-0.00023
SB-C18	3,624	1.61E+03	23	381.2774	381	1	0	0.667	4	2	0.934	2.19	0.00083	0.1098	0	23	23	381	1.75E+03	2.20E+04	2.20E+04	53																							C13H34N9O4	380.2734	1.5	-1.65	-0.00063
SB-C18	3,626	2.00E+02	23	363.2678	363		0	0.333	2	0	0.942	1.39	0.00051	0.0333	0	23	23	363	1.54E+03	6.42E+03	6.42E+03																								C12H36N5O7	362.2615	-2.5	0.29	0.0001
SB-C18	3,628	1.11E+02	23	905.6346	906		0	0.333	2	0	0.969	0.31	0.00028	0.0228	0	23	23	906	9.09E+02	1.06E+04	1.06E+04																								C28H96N4O26	904.6313	-17	0.07	0.00006
SB-C18	3,629	9.88E+02	23	418.299	418		0	0.333	2	0	0.878	2.06	0.00086	0.1307	0	23	24	418	7.61E+02	1.80E+04	1.80E+04																								C5H31N21O2	417.297	1	-0.29	-0.00012
SB-C18	3,632	3.38E+02	23	241.2331	241		0	0.333	2	4	0.871	1.14	0.00027	0.3298	0	23	24	241	5.52E+02	5.83E+03	5.83E+03																								C10H30N3O3	240.2287	-2.5	-0.99	-0.00024
SB-C18	3,633	8.11E+03	23	242.2449	242		0	0.333	2	6	0.941	1.09	0.00026	0.1105	0	23	24	242	5.15E+02	5.22E+04	5.22E+04										241D-Pip: [M+H]+: 0.910	241D-Pip	0.91	C15H31NO	[M+H]+	242	-1.49	-0.00036	241						C15H31NO	241.2406	1	-1.5	-0.00036
SB-C18	3,643	1.50E+04	24	242.2468	242		0	0.333	2	5	0.942	1.22	0.0003	0.0978	0	23	24	242	5.15E+02	6.63E+04	6.63E+04										241D-Pip: [M+H]+: 0.973	241D-Pip	0.973	C15H31NO	[M+H]+	242	-0.45	-0.00011	241						C15H31NO	241.2406	1	-0.45	-0.00011
SB-C18	3,647	9.53E+03	23	399.2879	399		0	0.333	2	4	0.741	6.31	0.00252	0.0722	0	23	24	399	1.47E+03	1.00E+05	1.00E+05																								C11H34N12O4	398.2826	1	-0.45	-0.00018
SB-C18	3,648	4.18E+02	23	258.2344	258		0	0.333	2	0	0.712	8.77	0.00227	0.243	0	23	24	258	5.15E+02	9.98E+03	9.98E+03																								C6H27N9O2	257.2288	-2	-1.39	-0.00036
SB-C18	3,650	1.67E+04	24	268.2254	268		0	0.333	2	0	0.95	0.16	0.00004	0.1472	0	23	24	268	6.07E+02	4.35E+04	4.35E+04										267A-aPTX: [M+H]+: 0.916	267A-aPTX	0.916	C16H29NO2	[M+H]+	268	-1.26	-0.00034	267						C16H29NO2	267.2198	3	-1.26	-0.00034
SB-C18	3,651	8.70E+01	24	506.2961	506		0	0.333	2	3	0.862	2.86	0.00145	0.0069	0	24	24	506	1.46E+03	1.01E+04	1.01E+04																								C39H37	505.2895	21.5	0.49	0.00025
SB-C18	3,655	2.03E+02	24	280.2265	280		0	0.5	3	2	0.842	0.96	0.00027	0.631	0	23	24	280	8.63E+02	4.26E+03	4.26E+03										279A-Unclass: [M+H]+: 0.973	279A-Unclass	0.973	C17H29NO2	[M+H]+	280	0.38	0.00011	279						C17H29NO2	279.2198	4	0.38	0.00011
SB-C18	3,660	1.50E+02	24	573.3345	573		0	0.333	2	1	0.708	4.03	0.00231	0.2394	0	23	24	573	9.10E+02	5.25E+03	5.25E+03																								C38H42N3O2	572.3277	19.5	0.28	0.00016
SB-C18	3,663	6.47E+02	24	241.2347	241		0	0.333	2	4	0.854	1.75	0.00042	0.3419	0	24	24	241	7.19E+02	5.02E+03	5.02E+03																								C10H30N3O3	240.2287	-2.5	-0.42	-0.0001
SB-C18	3,664	4.38E+02	24	506.2965	506		0	0.5	3	2	0.647	7.45	0.00377	0.1875	0	24	24	506	2.06E+03	9.94E+03	9.94E+03																								H51N5O24	505.2924	-22	-0.34	-0.00017
SB-C18	3,668	4.40E+04	24	242.2463	242	1	0	0.5	3	1	0.904	0.55	0.00013	0.3984	0	23	25	242	6.10E+02	6.39E+04	6.39E+04										241D-Pip: [M+H]+: 0.906	241D-Pip	0.906	C15H31NO	[M+H]+	242	-1.55	-0.00038	241						C15H31NO	241.2406	1	-1.56	-0.00038
SB-C18	3,670	1.07E+04	24	282.2383	282		0	0.5	3	3	0.972	0.47	0.00013	0.0645	0	24	24	282	1.11E+03	3.06E+04	3.06E+04										281A-PTX: [M+H]+: 0.918	281A-PTX	0.918	C17H31NO2	[M+H]+	282	1.16	0.00033	281						C2H27N13O3	281.236	-4	-0.63	-0.00018
SB-C18	3,672	1.91E+02	24	157.1299	157		0	0.333	2	1	0.908	2.16	0.00034	0.1933	0	23.82	24	157	8.53E+02	4.44E+03	4.44E+03																								C8H16N2O	156.1263	2	-1.51	-0.00024
SB-C18	3,673	3.67E+02	24	286.2174	286		0	0.333	2	0	0.769	7.28	0.00208	0.1138	0	24	24	286	6.50E+02	7.38E+03	7.38E+03										287A-HTX (Isotetrahydrohistrionicotoxin): [M-H]-: 0.976	287A-HTX (Isotetrahydrohistrionicotoxin)	0.976	C19H29NO	[M-H]-	286	-0.34	-0.0001	287						C5H29N6O7	285.2098	-5.5	1.73	0.00049
SB-C18	3,683	1.56E+02	24	243.2489	243		0	0.333	2	1	0.917	0.46	0.00011	0.2313	0	24	24	243	6.92E+02	5.91E+03	5.91E+03																								C8H30N6O2	242.243	-3	-2.29	-0.00055
SB-C18	3,684	2.26E+02	24	241.2335	241		0	0.333	2	2	0.842	6.01	0.00145	0.0702	0	24	24	241	6.24E+02	5.33E+03	5.33E+03																								C10H30N3O3	240.2287	-2.5	-0.56	-0.00013
SB-C18	3,688	2.60E+03	24	282.238	282		0	0.333	2	4	0.942	1.82	0.00051	0.0327	0	24	25	282	8.64E+02	3.18E+04	3.18E+04										281A-PTX: [M+H]+: 0.985	281A-PTX	0.985	C17H31NO2	[M+H]+	282	-0.21	-0.00006	281						C17H31NO2	281.2355	3	-0.21	-0.00006
SB-C18	3,697	1.40E+03	24	268.2275	268		0	0.333	2	2	0.921	0.33	0.00009	0.2268	0	24	24	268	6.38E+02	7.84E+03	7.84E+03										223A-5,6,8-I: [M+FA]-: 0.910	223A-5,6,8-I	0.91	C15H29N	[M+FA]-	268	-1.34	-0.00036	223.23						C2H31N6O8	267.2203	-9.5	0.86	0.00023
SB-C18	3,703	3.70E+02	24	415.2821	415		0	0.667	4	0	0.879	2.91	0.00121	0.2148	0	24	24	415	6.98E+02	6.01E+03	6.01E+03										380-DHQ-dimer: [M+Cl]-: 0.422	380-DHQ-dimer	0.422	C26H40N2	[M+Cl]-	415	-5.56	-0.00231	380						C14H42N2O11	414.2789	-5	0.25	0.0001
SB-C18	3,704	5.68E+02	24	222.1096	222		0	0.333	2	0	0.992	0.04	0.00001	0.0225	0	24	24	222	7.75E+02	4.34E+03	4.34E+03																								C12H15NO3	221.1052	6	-1.36	-0.0003
SB-C18	3,711	1.91E+03	24	128.1045	128	1	0	1	6	7	0.936	2.19	0.00028	0.2943	0	24	25	128	2.88E+03	8.21E+03	8.21E+03																								C7H13NO	127.0997	2	-3.8	-0.00048
SB-C18	3,713	7.80E+01	24	485.2868	485		0	0.333	2	3	0.807	2.36	0.00114	0.2732	0	24	25	485	5.04E+02	6.47E+03	6.47E+03																								C12H34N15O6	484.2817	3.5	0	0
SB-C18	3,715	7.85E+04	24	240.2276	240		0	0.333	2	0	0.75	7.11	0.00171	0.2871	0	23	25	240	5.20E+02	1.14E+05	1.14E+05										239A-Izidine: [M+H]+: 0.703	239A-Izidine	0.703	C15H29NO	[M+H]+	240	-4.94	-0.00119	239						C13H27N4	239.2236	2.5	0.65	0.00016
SB-C18	3,718	8.94E+01	24	485.6246	486		0	0.333	2	5	0.745	5.32	0.00258	0.0429	0	24	25	486	1.74E+03	5.76E+03	5.76E+03																								C19H74N13	484.619	-10.5	-0.27	-0.00013
SB-C18	3,723	1.19E+03	25	284.4016	284		0	0.333	2	0	0.78	5.48	0.00156	0.2375	0	24	25	284	1.01E+03	4.51E+03	4.51E+03																								C8H47N10	283.3985	-9.5	-2.3	-0.00065
SB-C18	3,725	5.58E+01	25	485.6253	486		0	0.333	2	4	0.716	5.73	0.00278	0.075	0	25	25	486	1.91E+03	4.26E+03	4.26E+03																								C20H80N6O5	484.619	-16	0.15	0.00007
SB-C18	3,730	3.62E+04	24	284.2568	284		0	0.333	2	0	0.814	4.18	0.00119	0.2403	0	24	25	284	1.17E+03	8.84E+04	8.84E+04										283B-Unclass: [M+H]+: 0.911	283B-Unclass	0.911	C17H33NO2	[M+H]+	284	1.25	0.00035	283						C2H29N13O3	283.2516	-5	-0.52	-0.00015
SB-C18	3,733	2.79E+02	24	280.2272	280	1	0	0.5	3	5	0.816	7.13	0.002	0.2153	0	24	25	280	1.15E+03	5.95E+03	5.95E+03										281A-PTX: [M-H]-: 0.887	281A-PTX	0.887	C17H31NO2	[M-H]-	280	1.62	0.00045	281						C4H27N10O4	279.2217	-3.5	-1.05	-0.00029
SB-C18	3,734	3.12E+02	25	300.2506	300		0	0.333	2	0	0.87	1.62	0.00049	0.2685	0	24	25	300	1.13E+03	5.62E+03	5.62E+03																								C2H29N13O4	299.2466	-5	-0.51	-0.00015
SB-C18	3,739	1.69E+02	25	506.2936	506		0	0.333	2	1	0.684	5.56	0.00282	0.1664	0	24	25	506	5.60E+02	9.58E+03	9.58E+03																								C39H37	505.2895	21.5	-0.02	-0.00001
SB-C18	3,743	1.83E+02	25	372.1782	372	1	0	0.333	2	2	0.88	2.63	0.00098	0.0895	0	25	25	372	1.65E+03	6.84E+03	6.84E+03																								C21H25NO5	371.1733	10	0.14	0.00005
SB-C18	3,745	1.85E+04	25	286.2712	286		0	0.333	2	1	0.943	1.73	0.0005	0.0343	0	24	25	286	6.27E+02	3.78E+04	3.78E+04										241B-Unclass: [M+FA]-: 0.561	241B-Unclass	0.561	C16H35N	[M+FA]-	286	-6.14	-0.00176	241						C2H41N2O12	285.266	-16.5	0.59	0.00017
SB-C18	3,746	1.09E+02	25	280.2237	280		0	0.333	2	6	0.902	2.48	0.00069	0.1059	0	24	25	280	5.90E+02	5.19E+03	5.19E+03										235AA-Tricyclic: [M+FA]-: 0.878	235AA-Tricyclic	0.878	C16H29N	[M+FA]-	280	-1.74	-0.00049	235.23						C3H31N6O8	279.2203	-8.5	0.36	0.0001
SB-C18	3,749	1.21E+04	25	282.2375	282		0	0.5	3	1	0.875	1.78	0.0005	0.3377	0	25	25	282	8.83E+02	3.67E+04	3.67E+04										281A-PTX: [M+H]+: 0.947	281A-PTX	0.947	C17H31NO2	[M+H]+	282	0.74	0.00021	281						C17H31NO2	281.2355	3	0.75	0.00021
SB-C18	3,752	1.84E+04	25	397.2703	397		0	0.5	3	1	0.867	4.01	0.00159	0.0886	0	25	25	397	1.62E+03	5.02E+05	5.02E+05																								C12H38N5O9	396.267	-3.5	1.13	0.00045
SB-C18	3,753	1.40E+03	25	241.2359	241		0	0.333	2	3	0.933	0.54	0.00013	0.1737	0	25	25	241	5.21E+02	9.14E+03	9.14E+03																								C12H32O4	240.2301	-3	-0.4	-0.0001
SB-C18	3,754	1.51E+03	25	128.1041	128		0	0.333	2	8	0.971	0.47	0.00006	0.0736	0	25	25	128	3.53E+03	1.00E+04	1.00E+04																								C7H13NO	127.0997	2	-3.09	-0.00039
SB-C18	3,758	2.48E+04	25	270.2394	270		0	0.333	2	2	0.927	0.38	0.0001	0.2043	0	25	25	270	5.77E+02	9.21E+04	9.21E+04										269F-Unclass: [M+H]+: 0.707	269F-Unclass	0.707	C16H31NO2	[M+H]+	270	-4.34	-0.00117	269						C14H29N4O	269.2341	2.5	0.63	0.00017
SB-C18	3,772	1.97E+03	25	361.2472	361		0	0.667	4	2	0.7	10.64	0.00384	0.1873	0	25	25	361	1.05E+03	2.63E+04	2.63E+04																								C9H26N15O	360.2445	4.5	-0.17	-0.00006
SB-C18	3,774	3.22E+02	25	274.1472	274		0	0.333	2	5	0.993	0.02	0.00001	0.0209	0	25	25	274	1.14E+03	5.50E+03	5.50E+03																								C9H23NO8	273.1424	-1	1.52	0.00042
SB-C18	3,779	1.87E+03	25	397.4415	397		0	0.333	2	0	0.869	2.45	0.00097	0.1283	0	25	25	397	2.19E+03	3.22E+04	3.22E+04																								C15H60N2O8	396.435	-13	0.54	0.00021
SB-C18	3,780	1.54E+03	25	128.104	128	1	0	0.5	3	8	0.935	5.64	0.00072	0.0622	0	25	25	128	2.02E+03	8.10E+03	8.10E+03																								C7H13NO	127.0997	2	-3.55	-0.00045
SB-C18	3,782	7.02E+03	25	433.2926	433		2	0.333	2	1	0.906	1.97	0.00085	0.0454	0	25	25	433	7.30E+02	8.24E+04	8.24E+04																			168	400	0	1	1	C7H32N18O4	432.2854	1	-0.1	-0.00004
SB-C18	3,785	5.23E+03	25	901.601	902		5	0.167	1	0	1	0	0	0	0	25.17	25	902	2.76E+03	3.13E+05	3.13E+05																			183	499	0	1	1	C31H64N32O	900.5941	16	-0.1	-0.00009
SB-C18	3,799	9.69E+02	25	399.2743	399		0	0.333	2	0	0.777	5.84	0.00233	0.0155	0	25	25	399	1.68E+03	2.85E+04	2.85E+04										189-THQ: [2M-2H+Na]-: 0.007	189-THQ	0.007	C13H19N	[2M-2H+Na]-	399	-9.95	-0.00397	189						C22H38O6	398.2668	4	0.19	0.00008
SB-C18	3,800	1.16E+02	25	274.1472	274		0	0.5	3	5	0.705	12.55	0.00344	0.0461	0	25	25	274	1.37E+03	4.02E+03	4.02E+03																								C8H17N8O3	273.1424	4.5	-2.32	-0.00063
SB-C18	3,802	1.04E+02	25	470.7748	471		0	0.333	2	0	0.799	3.11	0.00147	0.2021	0	25	25	471	5.32E+02	4.57E+03	4.57E+03																								C17H95N11O	469.7721	-24	-0.75	-0.00035
SB-C18	3,805	9.87E+01	25	381.2666	381		0	0.333	2	0	0.874	3.38	0.00129	0.017	0	25	25	381	1.10E+03	5.34E+03	5.34E+03																								C12H32N10O4	380.2608	2	-1.69	-0.00064
SB-C18	3,807	1.77E+04	25	415.2802	415		2	0.5	3	4	0.78	4.74	0.00197	0.258	0	25	26	415	1.70E+03	2.04E+05	2.04E+05																			166	407	0	1	1	C24H36N3O3	414.2757	8.5	0.45	0.00019
SB-C18	3,811	8.69E+03	25	379.2585	379		4	0.5	3	0	0.847	2.43	0.00092	0.3284	0	25	26	379	9.16E+02	9.91E+04	9.91E+04										167G-Unclass: [2M+FA]-: 0.643	167G-Unclass	0.643	C10H17NO	[2M+FA]-	379	3.77	0.00143	167	158	490	0	1	1	C24H32N3O	378.2545	10.5	-0.41	-0.00015
SB-C18	3,812	6.11E+03	25	385.2715	385		4	0.667	4	2	0.762	5.44	0.0021	0.3839	0	25	26	385	1.69E+03	6.86E+04	6.86E+04																			160	510	0	1	1	C25H36O3	384.2665	8	0.25	0.00009
SB-C18	3,815	2.49E+03	25	282.2423	282		0	0.333	2	1	0.841	1.43	0.0004	0.3875	0	25	26	282	1.45E+03	2.12E+04	2.12E+04										281A-PTX: [M+H]+: 0.951	281A-PTX	0.951	C17H31NO2	[M+H]+	282	0.7	0.0002	281						C17H31NO2	281.2355	3	0.7	0.0002
SB-C18	3,817	6.92E+02	25	489.2568	489		0	0.333	2	0	0.681	6.5	0.00318	0.069	0	25	25	489	1.53E+03	1.29E+04	1.29E+04																								C25H30N9O2	488.2523	15.5	-0.1	-0.00005
SB-C18	3,818	1.10E+03	25	473.2841	473		0	0.5	3	0	0.579	10.77	0.0051	0.2646	0	25	26	473	1.86E+03	1.77E+04	1.77E+04																								C25H32N10	472.2811	15	-0.69	-0.00033
SB-C18	3,822	1.04E+04	25	398.2736	398		0	0.5	3	0	0.723	7.05	0.00281	0.37	0	25	26	398	1.44E+03	1.69E+05	1.69E+05																								C3H25N24	397.2694	3.5	-0.5	-0.0002
SB-C18	3,824	3.22E+02	25	274.1472	274		0	0.333	2	5	0.969	0.88	0.00024	0.0285	0	25	25	274	1.38E+03	5.50E+03	5.50E+03																								C10H19N5O4	273.1437	4	-0.23	-0.00006
SB-C18	3,825	1.74E+04	26	270.2415	270		0	0.667	4	5	0.85	2.26	0.00061	0.3812	0	25	26	270	9.22E+02	9.81E+04	9.81E+04										269F-Unclass: [M+H]+: 0.988	269F-Unclass	0.988	C16H31NO2	[M+H]+	270	0.17	0.00005	269						C16H31NO2	269.2355	2	0.17	0.00005
SB-C18	3,828	4.93E+03	25	385.2698	385		0	0.333	2	4	0.938	0.53	0.00021	0.1362	0	25	26	385	1.93E+03	6.86E+04	6.86E+04																								C23H34N3O2	384.2651	8.5	-0.55	-0.00021
SB-C18	3,829	1.13E+03	25	380.2629	380		0	0.5	3	0	0.792	6.67	0.00254	0.0727	0	25	25	380	1.53E+03	2.97E+04	2.97E+04																								C21H35N2O4	379.2597	5.5	-0.4	-0.00015
SB-C18	3,831	2.18E+03	25	240.2303	240		0	0.333	2	3	0.873	1.98	0.00048	0.2622	0	25	26	240	5.05E+02	1.15E+04	1.15E+04										239A-Izidine: [M+H]+: 0.952	239A-Izidine	0.952	C15H29NO	[M+H]+	240	0.8	0.00019	239						C15H29NO	239.2249	2	0.8	0.00019
SB-C18	3,832	1.00E+02	25	362.2547	362		0	0.333	2	1	0.712	6.01	0.00218	0.2665	0	25	26	362	5.18E+02	8.21E+03	8.21E+03																								C5H33N10O8	361.2483	-5.5	0	0
SB-C18	3,836	2.95E+02	26	692.4086	692		0	0.333	2	0	0.739	3.44	0.00238	0.1189	0	25	26	692	2.51E+03	1.40E+04	1.40E+04																								C36H57N3O10	691.4044	10	0.13	0.00009
SB-C18	3,839	9.53E+03	25	415.2809	415		0	0.333	2	5	0.81	3.99	0.00166	0.112	0	25	26	415	2.58E+03	1.90E+05	1.90E+05																								C26H38O4	414.277	8	-0.71	-0.00029
SB-C18	3,845	3.36E+03	25	397.2715	397		0	0.333	2	3	0.984	0.37	0.00015	0.0064	0	25	26	397	3.36E+03	4.35E+05	4.35E+05																								C12H38N5O9	396.267	-3.5	1.06	0.00042
SB-C18	3,847	3.65E+02	26	128.1048	128		0	0.333	2	2	0.929	2.25	0.00029	0.1421	0	25	26	128	2.48E+03	6.48E+03	6.48E+03																								C5H11N4	127.0984	2.5	4.97	0.00063
SB-C18	3,850	7.42E+02	26	240.2303	240		0	0.333	2	4	0.987	0.05	0.00001	0.0394	0	25	26	240	6.01E+02	5.72E+03	5.72E+03										239A-Izidine: [M+H]+: 0.647	239A-Izidine	0.647	C15H29NO	[M+H]+	240	-5.88	-0.00141	239						C13H27N4	239.2236	2.5	-0.29	-0.00007
SB-C18	3,853	1.25E+02	26	240.233	240		0	0.333	2	3	0.921	0.16	0.00004	0.2423	0	25	26	240	5.63E+02	4.42E+03	4.42E+03										239A-Izidine: [M+H]+: 0.891	239A-Izidine	0.891	C15H29NO	[M+H]+	240	1.81	0.00044	239						H25N13O2	239.2254	-5	-0.28	-0.00007
SB-C18	3,857	1.28E+02	26	691.907	692	1	0	0.333	2	3	0.981	0.21	0.00015	0.0175	0	26	26	692	1.73E+03	9.54E+03	9.54E+03																								C5H11N2O37	690.9041	1.5	0.44	0.0003
SB-C18	3,858	1.59E+05	26	270.2394	270	1	6	1	6	4	0.906	1.42	0.00038	0.3611	0	26	27	270	9.55E+02	3.55E+05	3.55E+05										269F-Unclass: [M+H]+: 0.953	269F-Unclass	0.953	C16H31NO2	[M+H]+	270	0.7	0.00019	269	122	415	0	1	1	C16H31NO2	269.2355	2	0.7	0.00019
SB-C18	3,860	3.29E+02	26	397.276	397		0	0.5	3	2	0.757	5.51	0.00219	0.2696	0	26	26	397	1.33E+03	3.66E+04	3.66E+04																								CH48O21	396.2688	-22	0.13	0.00005
SB-C18	3,866	1.20E+02	26	691.9069	692		0	0.333	2	3	0.755	3.13	0.00217	0.1333	0	26	26	692	1.37E+03	5.43E+03	5.43E+03																								HN15O30	690.9014	8	-0.28	-0.00019
SB-C18	3,874	2.16E+02	26	272.244	272		0	0.5	3	0	0.88	4.03	0.0011	0.1634	0	26	26	272	5.82E+02	4.78E+03	4.78E+03																								C3H25N15	271.2417	-1	-0.01	0
SB-C18	3,888	3.21E+02	26	432.281	432		0	0.333	2	0	0.979	0.17	0.00008	0.0434	0	26	26	432	1.49E+03	1.58E+04	1.58E+04																								C20H33N9O2	431.2757	9	-0.17	-0.00007
SB-C18	3,890	4.47E+03	26	431.2753	431		0	0.5	3	0	0.939	1.18	0.00051	0.0951	0	26	27	431	2.30E+03	4.99E+04	4.99E+04										196-Epiquinamide: [2M+K]+: 0.569	196-Epiquinamide	0.569	C11H20N2O	[2M+K]+	431	4	0.00172	196						C12H40N5O11	430.2724	-4.5	0.7	0.0003
SB-C18	3,893	2.53E+02	26	471.2686	471		0	0.333	2	1	0.943	1.03	0.00048	0.0365	0	26	26	471	1.31E+03	9.32E+03	9.32E+03																								C8H24N25	470.2647	9.5	-0.03	-0.00002
SB-C18	3,894	6.17E+02	26	395.2568	395		0	0.5	3	1	0.91	2.49	0.00098	0.0449	0	26	26	395	1.62E+03	1.66E+04	1.66E+04																								C12H26N16	394.2526	8	-1.21	-0.00048
SB-C18	3,898	3.34E+02	26	449.2876	449		0	0.333	2	1	0.931	1.14	0.00051	0.0678	0	26	27	449	1.89E+03	2.17E+04	2.17E+04																								C25H34N7O	448.2825	12.5	-0.69	-0.00031
SB-C18	3,899	2.96E+03	26	413.2676	413		0	0.833	5	1	0.703	8.49	0.00351	0.1325	0	26	27	413	2.18E+03	3.76E+04	3.76E+04										189-THQ: [2M+Cl]-: 0.253	189-THQ	0.253	C13H19N	[2M+Cl]-	413	-7.23	-0.00299	189						C27H32N4	412.2627	14	-0.15	-0.00006
SB-C18	3,904	2.05E+04	27	220.2036	220		4	0.333	2	0	0.966	0.73	0.00016	0.0596	0	26	28	220	5.77E+02	4.50E+04	4.50E+04										237A-PTX: [M+H-H2O]+: 0.942	237A-PTX	0.942	C15H27NO	[M+H-H2O]+	220	-1.06	-0.00023	237	94	402	0	1	1	C15H25N	219.1987	4	-1.06	-0.00023
SB-C18	3,906	3.56E+04	27	256.2236	256		0	0.333	2	0	0.975	0.79	0.0002	0.0178	0	26	27	256	9.71E+02	6.28E+04	6.28E+04										255A-Pip: [M+H]+: 0.964	255A-Pip	0.964	C15H29NO2	[M+H]+	256	-0.56	-0.00014	255						C15H29NO2	255.2198	2	-0.56	-0.00014
SB-C18	3,907	9.06E+01	27	381.2753	381		0	0.333	2	1	0.961	0.98	0.00037	0.0118	0	27	27	381	5.57E+02	4.05E+03	4.05E+03																								C26H36O2	380.2715	9	0.41	0.00015
SB-C18	3,910	8.61E+04	26	270.2411	270		0	0.5	3	0	0.978	0.85	0.00023	0.0173	0	26	27	270	1.23E+03	3.24E+05	3.24E+05										269F-Unclass: [M+H]+: 0.926	269F-Unclass	0.926	C16H31NO2	[M+H]+	270	1.09	0.0003	269						CH27N13O3	269.236	-5	-0.77	-0.00021
SB-C18	3,911	1.43E+04	27	149.0193	149		0	0.667	4	0	0.963	1.42	0.00021	0.1005	0	26	27	149	4.74E+02	1.92E+05	1.92E+05																								C8H4O3	148.016	7	-2.27	-0.00034
SB-C18	3,912	7.12E+02	27	466.3127	466		0	0.333	2	1	0.909	1.98	0.00093	0.015	0	26	27	466	1.09E+03	1.75E+04	1.75E+04																								C10H33N20O2	465.3095	4.5	-0.43	-0.0002
SB-C18	3,919	9.86E+03	27	283.2414	283		0	0.333	2	0	0.907	0.12	0.00003	0.2874	0	26	27	283	7.94E+02	4.58E+04	4.58E+04																								C12H32N3O4	282.2393	-1.5	0.35	0.0001
SB-C18	3,940	1.26E+05	27	282.2431	282	1	4	0.667	4	0	0.869	3.2	0.0009	0.3966	0	27	28	282	1.25E+03	2.56E+05	2.56E+05										237C-Isomer1-5,6,8-I: [M+FA]-: 0.942	237C-Isomer1-5,6,8-I	0.942	C16H31N	[M+FA]-	282	-0.82	-0.00023	237	131	423	0	1	1	C3H33N6O8	281.236	-9.5	1.27	0.00036
SB-C18	3,942	1.28E+04	27	283.2414	283		0	0.333	2	2	0.966	0.92	0.00026	0.0319	0	27	27	283	8.80E+02	4.89E+04	4.89E+04																								C10H30N6O3	282.2379	-1	1.54	0.00044
SB-C18	3,945	5.49E+03	27	282.3869	282		0	0.333	2	0	0.941	0.11	0.00003	0.1805	0	27	28	282	4.24E+02	1.25E+04	1.25E+04																								C8H45N10	281.3829	-8.5	-0.32	-0.00009
SB-C18	3,949	2.35E+02	27	421.2555	421		0	0.333	2	0	0.733	6.1	0.00257	0.0837	0	27	27	421	6.59E+02	5.25E+03	5.25E+03																								C9H42NO16	420.2504	-10.5	0.59	0.00025
SB-C18	3,952	1.28E+04	27	283.2473	283		0	0.333	2	3	0.867	0.49	0.00014	0.3829	0	27	28	283	6.46E+02	4.89E+04	4.89E+04																								C12H32N3O4	282.2393	-1.5	2.13	0.0006
SB-C18	3,958	1.47E+02	27	504.6643	505		0	0.333	2	0	0.714	5.76	0.00291	0.0428	0	27	28	505	6.00E+02	6.23E+03	6.23E+03																								C19H89N3O9	503.6599	-23	0.05	0.00003
SB-C18	3,959	3.77E+05	27	270.24	270		0	0.5	3	0	0.886	1.14	0.00031	0.4258	0	27	29	270	5.04E+02	6.50E+05	6.50E+05	50									269F-Unclass: [M+H]+: 0.932	269F-Unclass	0.932	C16H31NO2	[M+H]+	270	1.01	0.00027	269						CH27N13O3	269.236	-5	-0.86	-0.00023
SB-C18	3,961	5.48E+02	27	928.3618	928		0	0.333	2	0	0.73	3.24	0.00301	0.086	0	27	28	928	8.06E+02	1.02E+04	1.02E+04																								C39H61NO24	927.3584	10	0	0
SB-C18	3,962	4.79E+04	28	268.2607	268		0	0.333	2	0	0.918	2.18	0.00058	0.0881	0	27	28	268	6.82E+02	6.19E+04	6.19E+04										267H-3,5-P: [M+H]+: 0.826	267H-3,5-P	0.826	C17H33NO	[M+H]+	268	-2.6	-0.0007	267						C2H39N2O11	267.2554	-15.5	0.49	0.00013
SB-C18	3,963	7.91E+01	27	505.1637	505		0	0.333	2	2	0.978	0.31	0.00016	0.023	0	27	28	505	5.84E+02	3.85E+03	3.85E+03																								C5H34N3O23	504.1583	-9.5	0.27	0.00013
SB-C18	3,965	1.95E+04	28	270.3861	270	1	0	0.333	2	0	0.894	1.31	0.00036	0.232	0	27	29	270	5.53E+02	3.78E+04	3.78E+04	50																							C3H51N5O7	269.3789	-19	1.8	0.00049
SB-C18	3,967	4.70E+02	28	283.2416	283		0	0.333	2	1	0.899	1.06	0.0003	0.2342	0	27	28	283	8.10E+02	2.13E+04	2.13E+04																								C12H32N3O4	282.2393	-1.5	-1.42	-0.0004
SB-C18	3,982	4.09E+03	28	171.1459	171		0	1	6	3	0.968	2.92	0.0005	0.0626	0	28	29	171	8.40E+02	9.10E+03	9.10E+03																								C9H18N2O	170.1419	2	-1.38	-0.00023
SB-C18	3,987	1.57E+05	28	266.2446	266		0	0.333	2	0	0.946	0.47	0.00013	0.1364	0	28	29	266	6.37E+02	2.27E+05	2.27E+05										283B-Unclass: [M+H-H2O]+: 0.986	283B-Unclass	0.986	C17H33NO2	[M+H-H2O]+	266	-0.21	-0.00006	283						C17H31NO	265.2406	3	-0.21	-0.00006
SB-C18	3,990	1.16E+03	29	171.1475	171		0	0.667	4	6	0.886	3.8	0.00065	0.3559	0	28	29	171	6.39E+02	1.03E+04	1.03E+04																								C9H18N2O	170.1419	2	-1.46	-0.00025
SB-C18	4,000	7.33E+04	29	256.225	256		0	0.333	2	0	0.924	0.41	0.00011	0.2101	0	28	30	256	8.06E+02	1.40E+05	1.40E+05										255A-Pip: [M+H]+: 0.737	255A-Pip	0.737	C15H29NO2	[M+H]+	256	-4.11	-0.00105	255						H35N2O12	255.219	-15.5	-0.87	-0.00022
SB-C18	4,005	4.49E+05	29	220.2048	220		0	0.333	2	0	0.934	0.84	0.00019	0.1545	0	28	31	220	5.58E+02	5.27E+05	5.27E+05										237A-PTX: [M+H-H2O]+: 0.703	237A-PTX	0.703	C15H27NO	[M+H-H2O]+	220	-5.39	-0.00119	237						H31N2O10	219.1979	-13.5	-1.63	-0.00036
SB-C18	4,007	2.84E+04	29	244.206	244		3	0.167	1	0	1	0	0	0	0	28	30	244	5.27E+02	2.96E+04	2.96E+04										245B-5,8-I: [M-H]-: 0.900	245B-5,8-I	0.9	C17H27N	[M-H]-	244	-1.64	-0.0004	245	106	446	0	1	1	C3H27N6O6	243.1992	-6.5	0.78	0.00019
SB-C18	4,027	1.34E+04	30	266.2457	266		1	0.333	2	2	0.941	2.21	0.00059	0.0134	0	29	30	266	5.90E+02	5.52E+04	5.52E+04										283B-Unclass: [M+H-H2O]+: 0.983	283B-Unclass	0.983	C17H33NO2	[M+H-H2O]+	266	-0.25	-0.00007	283	118	486	0	1	1	C17H31NO	265.2406	3	-0.26	-0.00007
SB-C18	4,031	3.15E+04	30	286.2152	286	1	0	0.333	2	0	0.804	3.9	0.00112	0.2923	0	29	30	286	5.22E+02	5.02E+04	5.02E+04										287A-HTX (Isotetrahydrohistrionicotoxin): [M-H]-: 0.626	287A-HTX (Isotetrahydrohistrionicotoxin)	0.626	C19H29NO	[M-H]-	286	5.23	0.0015	287						C8H27N7O4	285.2125	-1	-2.08	-0.00059
SB-C18	4,033	1.41E+03	30	268.2579	268		0	0.333	2	0	0.891	0.89	0.00024	0.2784	0	30	30	268	6.39E+02	8.82E+03	8.82E+03										267H-3,5-P: [M+H]+: 0.895	267H-3,5-P	0.895	C17H33NO	[M+H]+	268	-1.56	-0.00042	267						C2H39N2O11	267.2554	-15.5	1.54	0.00041
SB-C18	4,041	1.31E+02	30	415.2816	415		0	0.5	3	1	0.795	6.21	0.00258	0.1106	0	30	30	415	6.49E+02	5.97E+03	5.97E+03																								C26H38O4	414.277	8	-0.43	-0.00018
SB-C18	4,051	9.39E+01	31	286.2181	286		0	0.333	2	1	0.74	6.6	0.00189	0.2642	0	30	31	286	5.29E+02	4.51E+03	4.51E+03										287A-HTX (Isotetrahydrohistrionicotoxin): [M-H]-: 0.807	287A-HTX (Isotetrahydrohistrionicotoxin)	0.807	C19H29NO	[M-H]-	286	2.69	0.00077	287						C7H31N3O8	285.2111	-6	0.06	0.00002
SB-C18	4,052	4.09E+03	30	266.2442	266		0	0.333	2	2	0.944	0.01	0	0.1799	0	30	31	266	9.20E+02	9.56E+03	9.56E+03										283B-Unclass: [M+H-H2O]+: 0.926	283B-Unclass	0.926	C17H33NO2	[M+H-H2O]+	266	-1.1	-0.00029	283						C17H31NO	265.2406	3	-1.11	-0.00029
SB-C18	4,053	1.22E+04	31	270.2751	270		0	0.333	2	3	0.966	0.13	0.00004	0.0974	0	30	31	270	5.87E+02	2.58E+04	2.58E+04										269C-Pip: [M+H]+: 0.808	269C-Pip	0.808	C17H35NO	[M+H]+	270	-2.84	-0.00077	269						C2H41N2O11	269.271	-16.5	0.23	0.00006
SB-C18	4,055	1.63E+03	31	266.2447	266		0	0.5	3	3	0.826	3.3	0.00088	0.382	0	31	31	266	6.81E+02	7.66E+03	7.66E+03										283B-Unclass: [M+H-H2O]+: 0.926	283B-Unclass	0.926	C17H33NO2	[M+H-H2O]+	266	-1.11	-0.0003	283						C17H31NO	265.2406	3	-1.12	-0.0003
SB-C18	4,072	2.21E+03	31	271.2773	271	1	0	0.333	2	1	0.789	3.38	0.00092	0.3989	0	31	32	271	8.21E+02	7.63E+03	7.63E+03																								C9H38N2O6	270.273	-8	2.35	0.00064
SB-C18	4,075	4.70E+02	31	266.2451	266		0	0.333	2	6	0.965	0.07	0.00002	0.107	0	31	32	266	5.73E+02	6.44E+03	6.44E+03										283B-Unclass: [M+H-H2O]+: 0.728	283B-Unclass	0.728	C17H33NO2	[M+H-H2O]+	266	-4.09	-0.00109	283						H25N16O	265.2397	-3.5	-0.94	-0.00025
SB-C18	4,078	1.96E+05	31	284.2556	284		5	0.5	3	0	0.875	1.31	0.00037	0.402	0	31	33	284	1.24E+03	3.80E+05	3.80E+05										283B-Unclass: [M+H]+: 0.952	283B-Unclass	0.952	C17H33NO2	[M+H]+	284	-0.67	-0.00019	283	134	419	0	1	1	C17H33NO2	283.2511	2	-0.67	-0.00019
SB-C18	4,083	1.93E+02	31	266.2457	266		0	0.333	2	4	0.937	1.62	0.00043	0.0714	0	31	32	266	5.17E+02	6.44E+03	6.44E+03										283B-Unclass: [M+H-H2O]+: 0.662	283B-Unclass	0.662	C17H33NO2	[M+H-H2O]+	266	-5.08	-0.00135	283						C15H29N4	265.2392	3.5	-0.04	-0.00001
SB-C18	4,084	4.86E+03	32	284.4005	284		0	0.333	2	0	0.829	4.16	0.00118	0.1917	0	31	32	284	2.16E+03	1.79E+04	1.79E+04																								C8H47N10	283.3985	-9.5	-1.87	-0.00053
SB-C18	4,087	2.13E+02	32	286.2643	286		0	0.333	2	2	0.784	4.17	0.00119	0.3343	0	31	32	286	9.58E+02	5.69E+03	5.69E+03																								C8H31N9O2	285.2601	-2	-2.04	-0.00058
SB-C18	4,096	9.33E+02	32	269.2623	269		0	0.333	2	0	0.965	0.74	0.0002	0.0535	0	32	32	269	4.91E+02	5.12E+03	5.12E+03																								C10H32N6O2	268.2587	-2	-2.02	-0.00054
SB-C18	4,105	4.67E+04	32	270.2752	270		0	0.5	3	0	0.739	10	0.0027	0.1824	0	31	33	270	7.65E+02	5.95E+04	5.95E+04										269C-Pip: [M+H]+: 0.543	269C-Pip	0.543	C17H35NO	[M+H]+	270	-6.77	-0.00183	269						H39N5O10	269.2697	-16	1.27	0.00034
SB-C18	4,108	2.17E+03	32	167.9913	168		0	0.5	3	0	0.954	1.74	0.00029	0.0991	0	32	33	168	5.13E+02	6.63E+03	6.63E+03																								C6HNO5	166.9855	7	3.02	0.0005
SB-C18	4,114	9.14E+03	33	269.2621	269		0	0.333	2	1	0.95	1.1	0.0003	0.07	0	32	33	269	5.51E+02	1.91E+04	1.91E+04																								C12H34N3O3	268.26	-2.5	-1.04	-0.00028
SB-C18	4,116	3.40E+02	33	271.2798	271		0	0.333	2	3	0.895	0.6	0.00016	0.2865	0	33	33	271	7.84E+02	5.66E+03	5.66E+03																								C12H36N3O3	270.2757	-3.5	-0.17	-0.00005
SB-C18	4,125	1.09E+02	33	338.1977	338		0	0.333	2	3	0.871	0.43	0.00014	0.3691	0	33	33	338	5.29E+02	5.81E+03	5.81E+03										293G-Unclass: [M+FA]-: 0.617	293G-Unclass	0.617	C17H27NO3	[M+FA]-	338	4.53	0.00153	293						C21H25N2O2	337.1916	10.5	-0.15	-0.00005
SB-C18	4,127	2.16E+03	33	399.289	399		0	0.333	2	8	0.95	0.12	0.00005	0.1445	0	33	33	399	1.34E+03	2.26E+04	2.26E+04																								C12H40N5O9	398.2826	-4.5	0.07	0.00003
SB-C18	4,133	4.34E+02	33	400.2914	400		0	0.333	2	2	0.863	3.13	0.00125	0.0612	0	33	33	400	5.97E+02	6.61E+03	6.61E+03										191G-Unclass: [2M+NH4]+: 0.114	191G-Unclass	0.114	C12H17NO	[2M+NH4]+	400	-8.86	-0.00355	191						C3H27N24	399.2851	2.5	-0.06	-0.00002
SB-C18	4,134	2.79E+02	33	400.2914	400		0	0.333	2	2	0.798	4.71	0.00189	0.0818	0	33	33	400	5.97E+02	6.54E+03	6.54E+03																								C19H37N5O4	399.2846	4	-0.81	-0.00032
SB-C18	4,135	3.96E+02	33	363.268	363		0	0.5	3	2	0.958	0.48	0.00017	0.1088	0	33	33	363	6.62E+02	5.82E+03	5.82E+03																								C26H34O	362.261	10	-0.88	-0.00032
SB-C18	4,136	7.81E+03	33	381.279	381	1	2	0.833	5	4	0.812	8.48	0.00323	0.043	0	33	33	381	1.95E+03	3.50E+04	3.50E+04																			159	545	0	1	1	C13H34N9O4	380.2734	1.5	-1.38	-0.00052
SB-C18	4,139	9.34E+01	33	338.1947	338		0	0.333	2	4	0.76	4.99	0.00169	0.2622	0	33	33	338	1.85E+03	4.43E+03	4.43E+03										293G-Unclass: [M+FA]-: 0.973	293G-Unclass	0.973	C17H27NO3	[M+FA]-	338	-0.32	-0.00011	293						C19H23N5O	337.1903	11	-1.04	-0.00035
SB-C18	4,142	1.13E+02	33	369.2827	369		0	0.333	2	1	0.906	2.61	0.00096	0.0105	0	33	33	369	1.07E+03	7.00E+03	7.00E+03																								CH44N4O16	368.2752	-18	0.9	0.00033
SB-C18	4,143	1.77E+03	33	417.3004	417		0	0.5	3	1	0.833	4.97	0.00207	0.0618	0	33	33	417	1.76E+03	1.64E+04	1.64E+04										191A-Tricyclic: [2M+Cl]-: 0.095	191A-Tricyclic	0.095	C13H21N	[2M+Cl]-	417	-8.67	-0.00362	191						C12H42N5O10	416.2932	-5.5	0.33	0.00014
SB-C18	4,147	3.91E+03	33	381.2773	381		0	0.5	3	6	0.884	2.29	0.00087	0.1815	0	33	33	381	9.66E+02	3.59E+04	3.59E+04																								C26H36O2	380.2715	9	0.17	0.00007
SB-C18	4,151	2.92E+02	33	271.2778	271		0	0.333	2	3	0.933	0.24	0.00007	0.1948	0	33	34	271	6.44E+02	5.75E+03	5.75E+03																								C10H34N6O2	270.2743	-3	1.05	0.00028
SB-C18	4,153	2.49E+03	33	399.289	399		0	0.5	3	7	0.911	2.34	0.00093	0.0836	0	33	33	399	1.34E+03	2.26E+04	2.26E+04																								C12H40N5O9	398.2826	-4.5	0.68	0.00027
SB-C18	4,156	1.09E+04	33	270.2758	270		0	0.333	2	2	0.95	0.42	0.00011	0.1266	0	33	34	270	1.31E+03	5.27E+04	5.27E+04										269C-Pip: [M+H]+: 0.945	269C-Pip	0.945	C17H35NO	[M+H]+	270	-0.81	-0.00022	269						C17H35NO	269.2719	1	-0.82	-0.00022
SB-C18	4,160	3.05E+02	33	286.2611	286		0	0.333	2	1	0.859	3.68	0.00105	0.1333	0	33	34	286	5.43E+02	1.88E+04	1.88E+04																								C4H27N15	285.2574	-1	-0.93	-0.00027
SB-C18	4,162	1.61E+04	33	270.2751	270		0	0.333	2	2	0.834	5.06	0.00137	0.1211	0	33	34	270	6.36E+02	5.27E+04	5.27E+04										269C-Pip: [M+H]+: 0.989	269C-Pip	0.989	C17H35NO	[M+H]+	270	-0.16	-0.00004	269						C17H35NO	269.2719	1	-0.16	-0.00004
SB-C18	4,163	1.01E+05	34	268.2602	268		0	0.333	2	0	0.955	0.45	0.00012	0.1083	0	33	34	268	5.71E+02	1.86E+05	1.86E+05										267H-3,5-P: [M+H]+: 0.913	267H-3,5-P	0.913	C17H33NO	[M+H]+	268	1.29	0.00035	267						C2H29N13O2	267.2567	-5	-0.59	-0.00016
SB-C18	4,167	1.92E+04	34	269.2634	269		0	0.333	2	0	0.873	1.18	0.00032	0.31	0	33	34	269	5.27E+02	3.47E+04	3.47E+04																								C12H34N3O3	268.26	-2.5	-2.41	-0.00065
[truncated: 109 more columns]
